# Supplementary material for: Replication of Dengue Virus in K562-Megakaryocytes Induces Suppression in the Accumulation of Reactive Oxygen Species
Source: Front Microbiol. 2022 Jan 11;12:784070. doi: 10.3389/fmicb.2021.784070 (PMC8787197; doi:10.3389/fmicb.2021.784070)
Supplement: Supplementary Table 1 — List of genes that were differentially regulated by PMA-treatment for 6 days in uninfected K562 cells. [file Table_1.XLSX]

## Sheet: Upregulated
Gene name	log2(fold_change)	fold_change	p_value
AL773572.7,PLAC4	14.7346	27261.9	0.01305
STC1	13.3273	10278.2	0.00025
CCL4L2	12.6026	6219.57	0.00025
PRSS1,PRSS2	12.0366	4201.24	5e-05
NTRK3	11.7521	3449.33	5e-05
CCL2	11.1788	2318.22	0.00585
SCG5	11.0852	2172.59	0.00125
DGKI	10.5819	1532.74	5e-05
EGFR	10.5291	1477.66	0.0001
NT5E	10.3011	1261.65	0.0089
PAEP	10.2549	1221.89	5e-05
THBS1	10.2158	1189.22	5e-05
ATP2B2	10.1683	1150.7	0.00025
RPLP0P2	10.0506	1060.55	0.00215
GLI3	9.95313	991.267	0.00435
CACNA1E	9.95143	990.1	5e-05
TIE1	9.88706	946.895	5e-05
CDYL2	9.8401	916.569	0.00045
DCSTAMP	9.66402	811.26	5e-05
REN	9.61678	785.126	5e-05
SGMS2	9.57033	760.25	5e-05
TINAGL1	9.52668	737.592	5e-05
IL1B	9.46464	706.546	5e-05
MIR34A,MIR34AHG	9.35035	652.733	0.0145
COL6A3	9.29857	629.721	5e-05
CLDN14	9.16741	574.997	0.00915
WWC1	9.13336	561.585	5e-05
TRBC1,TRBJ1-2,TRBV28	9.0343	524.319	0.00115
ATP9A	9.02195	519.849	0.00015
KRT79	9.0128	516.563	0.0007
TNS3	8.99434	509.995	5e-05
CD44	8.96617	500.134	5e-05
PCSK1	8.95116	494.957	0.00135
SORBS2	8.8633	465.714	5e-05
TENM2	8.78844	442.165	5e-05
BACE2	8.71592	420.488	5e-05
WSCD1	8.71326	419.713	5e-05
CEACAM1	8.68618	411.908	5e-05
ADAMTS17	8.67175	407.809	5e-05
TRPV6	8.58328	383.552	0.00015
ZG16B	8.47966	356.97	0.0169
PRSS22	8.45312	350.463	0.0002
PTPRM	8.41501	341.327	5e-05
ADGRF2,ADGRF4	8.35525	327.477	0.0061
IL1A	8.32043	319.668	0.00545
ADCYAP1R1	8.30031	315.241	0.0002
A2M	8.28087	311.021	5e-05
KCNG1	8.27059	308.813	0.0003
SLC22A1	8.24292	302.947	0.00015
DUSP4	8.20647	295.389	0.01285
DNAH11	8.13656	281.416	0.0001
PRSS30P	8.13038	280.213	0.00015
FAT3	8.04958	264.951	0.0094
COL7A1	8.03053	261.475	5e-05
NPAS2	7.997	255.468	0.0002
PIGR	7.94709	246.781	0.002
EPHB6	7.94434	246.311	5e-05
ITGA2	7.87788	235.222	5e-05
PSORS1C1	7.83788	228.79	0.00095
PPFIBP1	7.74366	214.326	5e-05
WFS1	7.73557	213.127	0.00215
MYLK	7.69176	206.752	5e-05
ABLIM3	7.68644	205.991	5e-05
KCTD17	7.6759	204.492	0.0007
CCR7	7.66426	202.849	5e-05
CYP11A1	7.66276	202.638	5e-05
SGIP1	7.64682	200.411	5e-05
APCDD1L-AS1	7.62588	197.523	0.0001
ATP1A2	7.60274	194.381	5e-05
SSUH2	7.5848	191.978	5e-05
SH3KBP1	7.56761	189.704	5e-05
TRIML2	7.51611	183.052	0.00015
TNC	7.45794	175.818	5e-05
ABCB1	7.44098	173.763	5e-05
PLEKHG3	7.40422	169.392	5e-05
S100A16	7.40073	168.982	5e-05
MALL	7.37989	166.559	0.0007
ETS1	7.3736	165.834	5e-05
RASGRP3	7.3352	161.479	5e-05
TIMP3	7.33054	160.958	0.0029
COL6A2	7.3059	158.232	5e-05
IGF1R	7.28451	155.904	5e-05
SPOCD1	7.26308	153.605	5e-05
ANKRD44	7.24979	152.196	5e-05
C1orf186	7.21794	148.873	5e-05
MRO	7.19106	146.125	5e-05
ITGAX	7.1372	140.77	5e-05
ARNT2	7.11874	138.981	5e-05
HMSD,SERPINB8	7.05404	132.886	5e-05
DRD2	7.05029	132.541	0.00055
ITGA6	7.03888	131.496	5e-05
SVIL	7.01691	129.509	5e-05
ANKRD33	6.99945	127.951	5e-05
KIAA1211	6.99331	127.408	0.0013
TBX3	6.99113	127.215	0.0007
COX5BP2,RP13-143G15.4	6.95065	123.696	5e-05
LYVE1	6.94992	123.633	0.0002
CLU	6.94276	123.021	5e-05
HTR4	6.88084	117.853	5e-05
FER1L6	6.843	114.802	5e-05
ITK	6.71992	105.414	5e-05
CSPG4	6.71503	105.057	5e-05
NRXN3	6.71365	104.957	5e-05
AKAP2,PALM2,PALM2-AKAP2	6.71306	104.914	5e-05
TRIM29	6.70686	104.464	5e-05
COL1A1	6.67123	101.916	5e-05
ARHGAP26	6.64528	100.099	5e-05
AFF3	6.61477	98.0041	5e-05
PLB1	6.61237	97.8412	5e-05
IL4R	6.56269	94.5293	5e-05
DIRC3	6.54797	93.5697	0.015
PKD1L2	6.53854	92.9601	5e-05
SPSB1	6.53102	92.4768	0.0149
AC018755.18,SIGLEC14,SIGLEC5	6.52811	92.2905	0.0016
ZMIZ1-AS1	6.52724	92.2348	0.00665
TRBC2	6.52101	91.8374	0.00415
MOBP	6.51497	91.4537	5e-05
LINC00943	6.49964	90.4871	5e-05
DUSP5	6.49815	90.3937	5e-05
CD9	6.49596	90.2566	5e-05
ZBTB7C	6.48728	89.7152	5e-05
CSF2RB	6.48663	89.6748	0.0031
AHNAK2	6.47356	88.866	0.0007
EVA1C	6.47059	88.6833	5e-05
EFCAB13,ITGB3,RP11-290H9.2	6.46545	88.3679	5e-05
TNS1	6.46256	88.191	5e-05
SLC14A1	6.46034	88.0554	5e-05
ZNF185	6.45648	87.8201	5e-05
NRP1	6.43152	86.3138	5e-05
ADGRB2	6.40999	85.0353	5e-05
TMEM132A	6.3969	84.2672	5e-05
S100A10	6.38963	83.8437	0.0025
CCNB3	6.3807	83.3263	0.0002
SYNE1	6.35742	81.9925	5e-05
GCKR	6.35599	81.9113	0.00175
SULT1C2	6.31729	79.7432	5e-05
LRRC32	6.31686	79.7195	0.0044
CDK18	6.31671	79.7112	5e-05
IGFBP5	6.31485	79.6085	0.00095
SIGLEC17P	6.31474	79.6024	0.0015
PLEKHA6	6.31366	79.5428	0.00355
PVRL1	6.30626	79.1359	0.0002
GNG11	6.29619	78.5854	0.0017
NAV2	6.28731	78.1032	5e-05
RP11-230G5.2	6.27878	77.6428	5e-05
EFTUD1P1	6.2781	77.6062	0.00495
GRIN2A	6.27706	77.5503	0.0001
BIRC7	6.27109	77.23	0.0058
ADAMTS16	6.25917	76.5946	0.0139
PDGFRB	6.25435	76.3391	5e-05
ESAM	6.24681	75.9412	0.00375
IFT27	6.21503	74.2866	5e-05
AIM2	6.16428	71.7188	0.00015
ANGPTL4	6.15907	71.4603	5e-05
TMEM51	6.15031	71.0277	0.00065
ITGA3	6.14879	70.9529	5e-05
ADAMTS9	6.13022	70.0455	0.0005
TMEM255B	6.12396	69.7422	5e-05
MMRN1	6.12369	69.7292	0.0043
HAPLN3	6.11991	69.5467	5e-05
ABCA1	6.11352	69.2393	0.00025
PTGIR	6.11331	69.2293	0.00045
RASSF8-AS1	6.10638	68.8975	0.0006
TSPAN9	6.10278	68.7258	5e-05
G0S2	6.10088	68.6354	5e-05
MYO10	6.06872	67.1223	5e-05
PRKCE	6.06098	66.7631	5e-05
PDE7B	6.04539	66.0456	0.00585
CD276	6.02188	64.978	5e-05
RGS2	6.02124	64.9492	5e-05
CD226	6.016	64.7137	5e-05
BEAN1	6.00802	64.3568	5e-05
TNFSF14	5.98822	63.4796	0.0017
DHRS9	5.98452	63.317	5e-05
PTPRN	5.97885	63.0686	5e-05
CDHR3	5.96405	62.4249	5e-05
SRPX	5.9613	62.306	0.0051
PTPN14	5.96087	62.2875	5e-05
PRSS3	5.96013	62.2555	0.0042
LRRC4B	5.94944	61.7959	5e-05
GADL1	5.91636	60.3951	0.01355
TMEM169	5.91462	60.3223	0.00415
SLC30A3	5.90345	59.8571	5e-05
SHC4	5.90203	59.7982	5e-05
GNG4	5.89332	59.4383	0.00685
LDLRAD4	5.892	59.3839	5e-05
SFXN3	5.88842	59.2367	5e-05
FPR1	5.87314	58.6126	0.0166
GBP3	5.85726	57.971	5e-05
TMEM59L	5.85663	57.9457	0.0119
FMN1	5.83762	57.1872	5e-05
JAG1	5.82946	56.8646	5e-05
APBB1	5.82745	56.7855	5e-05
FBXO32	5.82435	56.6636	5e-05
LILRA1,LILRA2	5.81588	56.3319	5e-05
RP11-168O16.1	5.81459	56.2815	0.0043
LAMB3	5.80178	55.784	5e-05
NDRG1	5.79664	55.5856	5e-05
NPHP1	5.79556	55.544	5e-05
SERPINE1	5.79406	55.4863	5e-05
HRH1	5.76293	54.3019	0.00245
SLC9A7	5.76268	54.2925	5e-05
OTOF	5.74831	53.7544	0.00125
PRDM11	5.70499	52.1643	0.0006
SLFN5	5.67853	51.2163	0.0097
RP11-742B18.1	5.67772	51.1875	0.01055
AKAP12	5.66587	50.7688	5e-05
RP11-320G24.1	5.65272	50.3081	5e-05
TMEM26	5.64234	49.9475	0.0111
THBS2	5.61219	48.9145	0.0039
CD163,CD163L1	5.60731	48.7493	5e-05
ASPHD1	5.58386	47.9633	0.0039
TSPAN5	5.56011	47.1802	5e-05
MX2	5.55877	47.1364	5e-05
TRIM10	5.55842	47.125	0.00015
FAM43A	5.55772	47.1021	5e-05
EGR3	5.55654	47.0636	0.00015
UPP1	5.54447	46.6715	5e-05
SHC2	5.52089	45.9149	0.00085
MEIS3	5.51844	45.837	5e-05
GS1-600G8.5	5.51229	45.642	5e-05
C12orf75	5.50291	45.3462	0.00055
APOD	5.4879	44.8769	0.0011
APCDD1L	5.48331	44.7343	0.0053
MT2A	5.46865	44.282	5e-05
IL21R	5.46236	44.0894	0.0001
PTPN3	5.43896	43.3801	0.0023
RP11-359G22.2	5.43509	43.2638	0.0098
SLAMF7	5.43192	43.1689	5e-05
AC124789.1	5.43068	43.1318	0.00155
POU2F2	5.41378	42.6295	5e-05
EPB41L1	5.40598	42.3996	5e-05
KLF12	5.39754	42.1523	0.00155
FGFR1	5.38726	41.853	5e-05
SLAMF1	5.38475	41.7803	0.0088
UACA	5.38085	41.6675	5e-05
BDH1	5.3775	41.5708	5e-05
SMIM2-AS1	5.35134	40.8238	0.0044
PDGFB	5.34679	40.6953	5e-05
SP6	5.3416	40.5492	5e-05
PDE2A	5.32834	40.1782	5e-05
TSPAN18	5.31144	39.7103	5e-05
MAGEA4	5.30016	39.401	5e-05
KLF7	5.26358	38.4145	0.0001
FRMD3	5.24064	37.8085	0.00035
IL6R	5.23839	37.7496	5e-05
C11orf96	5.23745	37.725	5e-05
MDGA1	5.22031	37.2795	5e-05
FAM107B	5.21827	37.2268	5e-05
SLC6A4	5.19744	36.6932	0.00085
CYP4F11	5.19332	36.5885	0.00845
IL7R	5.19296	36.5794	5e-05
FOSB	5.17772	36.195	5e-05
PODXL	5.17515	36.1306	5e-05
GIMAP6	5.16874	35.9704	0.00215
ANG,RNASE4,RP11-903H12.5	5.15785	35.6999	0.0002
CRYAB	5.15561	35.6446	5e-05
VEPH1	5.15112	35.5338	5e-05
IL21R-AS1	5.14005	35.2622	0.0054
DDX60	5.13411	35.1173	0.00125
GBP4	5.13269	35.0828	5e-05
PHLDA1	5.12993	35.0157	5e-05
AIM1	5.12454	34.8851	5e-05
PLAT	5.12366	34.8639	5e-05
RGS3	5.11801	34.7276	5e-05
MCHR1	5.10617	34.4437	0.0046
RELB	5.10474	34.4096	5e-05
CPXM1	5.10106	34.322	0.0018
HMGA2	5.06402	33.452	5e-05
AXL	5.06282	33.4242	5e-05
FLT1	5.06191	33.4031	5e-05
PLA2G4C	5.04944	33.1156	5e-05
RP4-794H19.1	5.04116	32.9261	0.0001
CNIH3	5.03889	32.8743	5e-05
ADGRG3	5.03882	32.8727	0.0012
PSD3	5.03823	32.8593	5e-05
ABTB1	5.02955	32.6622	5e-05
RASGEF1B	5.0253	32.5661	5e-05
SLC4A3	5.0126	32.2807	0.0001
CTSL	5.00489	32.1086	5e-05
VASH1	4.99568	31.9043	0.0029
ARMCX2	4.9772	31.4983	5e-05
FRY	4.96809	31.3	0.00225
EFNB2	4.94747	30.8558	0.00015
SLC2A9	4.93821	30.6584	5e-05
TRIO	4.93224	30.5318	5e-05
VGLL3	4.9307	30.4992	0.0156
FCRLA	4.92129	30.3009	5e-05
CDH13	4.91485	30.166	5e-05
XX-C2158C6.3	4.91087	30.0829	0.00015
PTGS1	4.90525	29.9659	5e-05
XIRP1	4.89307	29.714	5e-05
RAB3B	4.88801	29.6099	5e-05
ACVRL1	4.88315	29.5104	5e-05
RIN1	4.87543	29.3529	0.0004
DNAI1	4.86629	29.1675	0.00015
RASSF4	4.85011	28.8422	5e-05
IL2RB	4.84329	28.7062	0.0016
RP11-15B24.1,RP11-15B24.4,RP11-15B24.5	4.8389	28.619	5e-05
SORL1	4.82733	28.3904	5e-05
HLA-B	4.81373	28.124	5e-05
CCRL2	4.80516	27.9574	5e-05
IFI16	4.76048	27.1049	5e-05
LINC00944	4.75155	26.9376	5e-05
MUC12	4.75083	26.9242	0.00555
EGR2	4.74175	26.7552	5e-05
DNAH17	4.73245	26.5833	5e-05
EFNA5	4.7279	26.4996	0.00345
GBP2,GBP7	4.72106	26.3743	5e-05
GBP5	4.71742	26.3078	5e-05
TNFRSF9	4.69442	25.8917	0.0008
XG	4.68581	25.7377	0.00195
SERPING1	4.67855	25.6085	5e-05
PLAUR	4.67821	25.6025	5e-05
PAPPA-AS1	4.67703	25.5815	0.00025
RBFOX1	4.65572	25.2064	5e-05
MAGEB17	4.65495	25.193	5e-05
RP11-290L1.3	4.65274	25.1544	5e-05
PGLYRP4	4.64624	25.0413	0.01475
C1orf204,CFAP45,RP11-190A12.7,VSIG8	4.64513	25.0221	5e-05
KIF1A	4.64265	24.9791	5e-05
FBXO15	4.6259	24.6908	5e-05
FOSL2	4.61952	24.5818	5e-05
CCND1	4.61819	24.5592	5e-05
TP53I11	4.6157	24.5168	5e-05
RIMBP3	4.61239	24.4606	0.0028
AKAP13	4.61194	24.453	5e-05
GRAMD3	4.60757	24.379	5e-05
SEMA7A	4.58734	24.0396	5e-05
ATP1B4	4.58415	23.9865	0.0042
LRP1	4.56997	23.7519	0.00025
MYO7B	4.56901	23.7361	5e-05
TCP11L2	4.56768	23.7142	5e-05
S1PR5	4.56713	23.7052	0.00335
CACNA1A	4.56548	23.6781	5e-05
ARID5B	4.56315	23.6399	5e-05
H6PD	4.55979	23.5849	5e-05
PRR5L	4.55726	23.5436	5e-05
ABLIM1	4.54804	23.3936	5e-05
STK39	4.54751	23.385	5e-05
SULF1	4.54559	23.3539	5e-05
SMAD7	4.54365	23.3225	5e-05
TMEM117	4.54326	23.3162	5e-05
IGFBP6	4.5345	23.175	0.001
SAMD14	4.53437	23.173	5e-05
LHX1	4.53228	23.1394	0.01495
TGFBI	4.53116	23.1215	5e-05
CXCL16	4.52762	23.0648	0.0029
TPPP2	4.52158	22.9684	5e-05
KLK11	4.5114	22.8069	0.00025
NR4A1	4.50255	22.6674	5e-05
PCNPP3	4.50136	22.6488	0.00655
SPATA31A6	4.48801	22.4401	0.0025
VGF	4.4865	22.4167	5e-05
CPA5	4.47384	22.2208	0.00015
C4orf26	4.47099	22.177	0.0017
ARHGEF17	4.46992	22.1605	0.00565
RP11-431J24.2	4.46528	22.0894	0.00025
RND1	4.45786	21.976	0.00125
AKT3	4.45556	21.941	5e-05
TRIB1	4.44872	21.8373	5e-05
RP11-1100L3.8	4.44478	21.7777	5e-05
CD93	4.43449	21.6229	5e-05
VDR	4.43325	21.6044	5e-05
LCN10,LCN6,RP11-216L13.16	4.42143	21.4281	5e-05
AFAP1	4.41484	21.3304	5e-05
SH3RF2	4.40543	21.1917	0.0053
COL17A1	4.40157	21.1351	0.01295
GABRB3	4.39662	21.0627	5e-05
MYH14	4.3958	21.0508	5e-05
OAF	4.39026	20.9701	5e-05
ATP8A2	4.3864	20.914	0.00135
EFCAB12	4.38544	20.9001	5e-05
TPBG	4.38062	20.8304	5e-05
COL6A1	4.38018	20.8241	0.0005
MYO5A	4.36341	20.5834	5e-05
AC010970.2	4.36281	20.5748	5e-05
NREP	4.358	20.5064	5e-05
HSPB8	4.35491	20.4625	0.0003
C5AR2	4.35356	20.4434	5e-05
BCL2A1	4.35347	20.4421	0.00165
ARMC9	4.35341	20.4412	5e-05
MAP3K7CL	4.34787	20.3629	5e-05
CTTNBP2NL	4.34753	20.3581	5e-05
ZFP42	4.34658	20.3447	0.00025
ACRBP	4.34298	20.294	5e-05
SDC2	4.3429	20.2929	0.0005
PLEKHN1	4.34207	20.2812	0.00015
COBL	4.34136	20.2712	0.0003
CRISPLD2	4.33961	20.2466	0.0003
ABCC3	4.3381	20.2255	5e-05
BMP6	4.33482	20.1795	0.0001
MPZL3	4.332	20.1401	5e-05
KCNMA1	4.32438	20.034	5e-05
ARHGEF16	4.31833	19.9502	5e-05
C3	4.30977	19.8322	5e-05
PIK3C2B	4.30875	19.8181	0.00035
MFSD2A	4.30672	19.7903	0.00015
COL9A1	4.30596	19.7799	0.0001
CATSPER1	4.30475	19.7633	0.0031
DLK1	4.2994	19.6901	5e-05
HLA-DPB1	4.29731	19.6616	0.0001
DNAJB5	4.29396	19.616	5e-05
HLA-DPA1	4.28143	19.4464	0.00135
PAPPA	4.27178	19.3167	0.00095
ADAM19	4.26884	19.2774	5e-05
BMF	4.26743	19.2586	5e-05
SLAMF6	4.2605	19.1663	5e-05
MICALCL	4.25885	19.1444	5e-05
SYP	4.25839	19.1383	5e-05
SPOCK1	4.25497	19.093	5e-05
ABCA13	4.24664	18.9831	5e-05
DRP2	4.24656	18.982	5e-05
LYST	4.24211	18.9235	5e-05
PTHLH	4.23971	18.8921	5e-05
HCRTR1	4.21486	18.5695	0.0016
PAQR5	4.21404	18.5589	0.0152
CTNNA2	4.20483	18.4408	0.0001
OR7D2	4.19032	18.2563	5e-05
MEIG1	4.18681	18.2119	0.0026
SH3TC1	4.15855	17.8586	5e-05
PBX3	4.15314	17.7918	5e-05
CTB-111H14.1	4.14862	17.7361	0.00235
TMCO4	4.13798	17.6058	5e-05
NR4A2	4.1336	17.5524	5e-05
FHDC1	4.13229	17.5365	5e-05
LAMC1	4.13168	17.5291	5e-05
GPRC5C	4.12857	17.4914	5e-05
ADCY2	4.12753	17.4787	0.00385
LRRK2	4.1242	17.4385	5e-05
BATF	4.12379	17.4335	0.0047
KRT12	4.1214	17.4046	0.0006
LGMN	4.12024	17.3907	5e-05
RP11-624L4.1	4.11745	17.3571	5e-05
CAMK2N1	4.10137	17.1647	0.00415
HIVEP2	4.10037	17.1528	5e-05
GPR137B	4.10005	17.149	5e-05
PDZK1IP1	4.08886	17.0165	0.0118
RPH3AL	4.07414	16.8437	5e-05
DDX60L	4.06232	16.7063	5e-05
CNR1	4.05278	16.5962	5e-05
CFAP161	4.04822	16.5438	5e-05
SBK1	4.03998	16.4496	0.00025
PELI2	4.03955	16.4447	5e-05
AC009541.1	4.03707	16.4164	0.0018
RAB30	4.03101	16.3476	5e-05
MEI1	4.03029	16.3395	5e-05
NOTCH2	4.0263	16.2944	5e-05
PLA2G4A	4.01164	16.1296	0.00095
NGEF	4.00775	16.0862	0.0026
LY6G6D,LY6G6F,XXbac-BPG32J3.19	4.00716	16.0796	0.00475
MMP19	4.00499	16.0554	0.00045
ZSCAN18	4.00388	16.0431	5e-05
TSC22D1	3.99074	15.8976	5e-05
TEX101	3.98128	15.7937	5e-05
CEMIP	3.97759	15.7534	0.0107
LTBP1	3.9737	15.711	5e-05
HYDIN	3.97082	15.6796	5e-05
TMEM92	3.96916	15.6616	0.0103
ATP8B1	3.96662	15.6341	0.0066
C1orf116	3.9568	15.528	5e-05
PTPRF	3.95179	15.4742	5e-05
RP11-231C14.6,RP11-231C14.7,SNX29P2	3.94951	15.4497	0.00225
ACSL6,CTB-127M13.1,MEIKIN	3.92292	15.1676	5e-05
ARNTL2	3.91808	15.1168	5e-05
SMIM24	3.91272	15.0607	5e-05
BTG2	3.90278	14.9573	5e-05
OSBPL10	3.89545	14.8815	5e-05
ASGR1	3.89317	14.858	5e-05
TPM4	3.88816	14.8065	5e-05
MME	3.88666	14.7911	5e-05
IL1R2	3.87411	14.663	0.00025
NPFFR2	3.87048	14.6262	5e-05
ACVR1C	3.86957	14.6169	5e-05
PCDHGA1,PCDHGA10,PCDHGA11,PCDHGA12,PCDHGA2,PCDHGA3,PCDHGA4,PCDHGA5,PCDHGA6,PCDHGA7,PCDHGA8,PCDHGA9,PCDHGB1,PCDHGB2,PCDHGB3,PCDHGB4,PCDHGB5,PCDHGB6,PCDHGB7,PCDHGC3,PCDHGC4,PCDHGC5	3.86706	14.5915	5e-05
TGFBR2	3.86488	14.5695	5e-05
PCNXL2	3.86456	14.5663	5e-05
CSRP1	3.85724	14.4926	5e-05
PDK2	3.85607	14.4808	5e-05
CFP	3.85438	14.4639	0.00035
TARID	3.85253	14.4453	0.0007
SH3PXD2B	3.85045	14.4245	0.0003
SCUBE3	3.84215	14.3418	5e-05
LINC01451	3.83364	14.2574	5e-05
NCR3	3.82735	14.1954	0.0044
GLYAT	3.82626	14.1847	0.0043
MTMR11	3.82337	14.1563	5e-05
SGSM1	3.81947	14.1181	0.00045
ABR	3.81768	14.1006	5e-05
ITGA7	3.81216	14.0467	5e-05
BIRC3	3.81163	14.0415	5e-05
ULBP2	3.80139	13.9422	5e-05
CTD-2020K17.1	3.78593	13.7936	5e-05
HID1	3.78377	13.773	5e-05
EMP2	3.78247	13.7606	5e-05
AMZ1	3.78019	13.7389	0.0118
AC126323.1,AC126323.2,RP11-299H22.3	3.77439	13.6837	0.0083
WWTR1	3.7597	13.5451	0.0002
CYTH4	3.75297	13.4821	5e-05
AZIN2	3.74189	13.3789	5e-05
ICOSLG	3.73943	13.3561	0.0001
RHOB	3.73181	13.2858	5e-05
CRYBG3	3.73042	13.273	0.00145
SLC44A1	3.73031	13.272	5e-05
FAM160A1	3.72991	13.2683	0.0065
JAM2	3.72172	13.1932	0.0076
NPL	3.71203	13.1049	5e-05
GLIPR1	3.70444	13.0361	0.0003
YPEL4	3.704	13.0321	0.0003
RASSF8	3.70352	13.0278	5e-05
ATP1B1	3.70306	13.0236	5e-05
ARMCX1	3.70226	13.0164	5e-05
TNFSF4	3.69447	12.9463	0.003
RAPGEF4	3.69139	12.9187	0.0003
GFAP	3.69071	12.9126	5e-05
RP11-566K19.12	3.68838	12.8918	0.00295
TSPAN15	3.68776	12.8862	0.00055
BAIAP3	3.68557	12.8667	5e-05
ITGB5	3.6842	12.8545	5e-05
ST3GAL6	3.67971	12.8145	5e-05
CSGALNACT1	3.66617	12.6948	5e-05
MYO15A	3.66437	12.679	5e-05
ERRFI1	3.66005	12.6411	5e-05
OSMR	3.65743	12.6182	0.0043
LINC01137	3.65621	12.6075	0.00355
CA9	3.65513	12.5981	0.0003
ESR1	3.64915	12.546	5e-05
FAM166AP3,FAM41C	3.64129	12.4778	0.0015
ACKR2,FAM198A,KRBOX1,RP11-136C24.3,ZNF662	3.63506	12.424	5e-05
TRIM15	3.62956	12.3767	0.0006
ITGB8	3.62922	12.3738	0.00025
FUT2	3.62559	12.3427	0.0066
TRAF3IP3	3.62323	12.3226	5e-05
SLFN11	3.61208	12.2277	0.00025
CD40	3.61074	12.2163	5e-05
FNDC4	3.61071	12.2161	5e-05
ITGB2-AS1	3.60373	12.1571	0.00665
AMICA1	3.6027	12.1484	0.0002
MIR222HG	3.59802	12.1091	5e-05
FAM170B-AS1	3.59426	12.0776	0.0086
PRUNE2	3.58574	12.0065	0.00035
ATP10D	3.58317	11.9851	0.0008
CEND1	3.58211	11.9763	0.00585
SHISA4	3.57694	11.9335	0.00035
NTSR1	3.57689	11.933	5e-05
SPRY2	3.56681	11.85	5e-05
CRYL1	3.56072	11.8	5e-05
MYL9	3.55829	11.7802	0.0005
REEP2	3.55515	11.7546	5e-05
BTBD9	3.54409	11.6648	5e-05
SELM	3.53267	11.5728	5e-05
GPX8	3.53119	11.561	5e-05
SHBG	3.52878	11.5417	0.0101
ACE,CTD-2501B8.1	3.52479	11.5098	5e-05
DNMBP	3.52461	11.5084	5e-05
ISG20	3.52057	11.4762	5e-05
STRA6	3.5196	11.4685	5e-05
CLIP2	3.51635	11.4427	5e-05
PPP1R3G	3.48781	11.2185	0.00375
PRDM1	3.48387	11.1879	5e-05
ATP8B4	3.47755	11.139	5e-05
DCT	3.47276	11.1021	5e-05
ZNF699	3.47076	11.0867	5e-05
SGK1	3.46713	11.0589	5e-05
MAPK13	3.46486	11.0415	0.00085
RP11-265D17.2	3.45277	10.9493	0.01615
ANTXR1	3.45248	10.9471	0.0013
HES2	3.45216	10.9447	0.009
HOMER1	3.45084	10.9347	5e-05
MAPT	3.44815	10.9143	5e-05
GOLGA2P11	3.44386	10.8819	5e-05
PARD3B	3.44301	10.8755	5e-05
HRAT92	3.44211	10.8687	0.00075
PDGFA	3.44115	10.8615	5e-05
ALDH1L1	3.44066	10.8578	5e-05
HDC	3.43913	10.8463	0.0004
ZSWIM6	3.43692	10.8297	5e-05
AC020571.3	3.43492	10.8147	5e-05
RSPH3	3.42787	10.762	5e-05
PXYLP1	3.42719	10.7569	0.00055
UBTD2	3.42693	10.755	0.00305
RFPL3S	3.42229	10.7204	0.0083
BTBD19	3.4166	10.6782	5e-05
CDKN1A	3.41602	10.6739	5e-05
GSN	3.41586	10.6727	5e-05
SNX21	3.41083	10.6356	5e-05
GRIK1	3.40963	10.6268	0.00565
RP11-626A5.2	3.39874	10.5468	0.0045
RP4-704D23.1	3.39758	10.5384	0.00015
DNM3	3.39479	10.518	0.00165
TPRXL	3.39228	10.4997	5e-05
NRCAM	3.38581	10.4527	0.0001
IL6ST	3.38003	10.411	5e-05
C9,DAB2	3.37863	10.4009	5e-05
GADD45B	3.37702	10.3893	5e-05
PLEKHA1	3.37576	10.3802	5e-05
CBLB	3.36994	10.3384	5e-05
PBX1	3.36741	10.3203	5e-05
CD82	3.35164	10.2081	5e-05
CLMP	3.3404	10.1289	0.00015
CRMP1	3.33857	10.116	0.0017
AKAP3	3.3356	10.0952	0.0126
CTC-325H20.4	3.3355	10.0945	0.0107
PAM	3.33542	10.094	5e-05
MICAL2	3.32616	10.0294	5e-05
DUSP10	3.32615	10.0293	5e-05
KRT15	3.31876	9.97806	0.00285
CTD-2031P19.5	3.31126	9.92633	0.0001
LUCAT1,RP11-213H15.4	3.3109	9.92385	5e-05
CPNE5	3.3095	9.91422	0.0024
INHA	3.30157	9.85988	0.01535
RTN4R	3.29711	9.82945	5e-05
C1orf61	3.28985	9.78011	5e-05
RCN3	3.28393	9.74006	5e-05
SNCA	3.28389	9.73979	5e-05
IRF6	3.2836	9.73783	0.00685
PLK3	3.27628	9.68854	5e-05
AC016629.3	3.27499	9.67989	5e-05
FMNL3	3.27466	9.67767	5e-05
RP11-713P17.3	3.27294	9.66614	0.0019
ZFP36L1	3.26529	9.61502	5e-05
FMN2	3.26342	9.60257	0.0008
IL16	3.2603	9.58182	5e-05
NRGN	3.25598	9.55317	5e-05
HLA-E	3.25515	9.54768	5e-05
GOLGA8N	3.2497	9.51168	0.01235
LINC01091	3.24928	9.50891	0.0116
TRGV5	3.24153	9.45797	0.0001
SOX8	3.23757	9.43204	0.0074
LEMD1	3.23542	9.418	5e-05
HVCN1	3.23214	9.39661	5e-05
RGCC	3.22954	9.37969	5e-05
ZBTB46	3.22112	9.32511	5e-05
SSH1	3.21904	9.31167	5e-05
ATF3	3.21568	9.29001	5e-05
CADM4	3.2151	9.28627	5e-05
S100A6	3.21469	9.28364	5e-05
KIT	3.21428	9.281	5e-05
RP11-299H22.6	3.21334	9.27495	0.00855
CALCOCO1	3.20483	9.2204	5e-05
RBMS1	3.20412	9.21587	0.00125
C10orf10	3.19956	9.18678	0.0006
DCBLD2	3.19426	9.1531	5e-05
LINC00922	3.19279	9.14378	0.00865
SYT11	3.19093	9.13199	0.0008
TRAF1	3.18889	9.11909	0.00035
TBC1D10C	3.17556	9.03522	0.00935
PLPP3	3.16997	9.00028	0.00975
HGD	3.16549	8.97238	0.00025
NRIP3	3.16374	8.9615	5e-05
NT5DC4	3.16065	8.94233	0.00515
WDR54	3.15592	8.91305	5e-05
SHANK1,SYT3	3.15053	8.87982	5e-05
PROCR	3.14624	8.85345	0.0003
CAMK4	3.14032	8.8172	5e-05
BDKRB1,BDKRB2,RP11-404P21.8	3.13012	8.75508	0.0033
PRKCZ	3.12978	8.75301	5e-05
DOCK5	3.1277	8.7404	0.00255
RBMS2	3.12399	8.71796	0.00135
SHANK2	3.12329	8.71373	0.00015
GZMM	3.12043	8.69647	0.00325
CSF1R	3.11833	8.68382	5e-05
GLIS3	3.11552	8.66692	5e-05
CD74	3.1153	8.6656	0.0002
CDH23	3.11525	8.6653	0.0007
PCDH1	3.10604	8.61016	5e-05
DOCK10	3.10591	8.60938	0.00065
RP11-203J24.8	3.10096	8.5799	0.007
HLA-DMA,HLA-DMB,XXbac-BPG181M17.5	3.09798	8.56219	0.00095
ECM1	3.09643	8.553	5e-05
RP11-626G11.3	3.08463	8.48333	0.00105
FHAD1	3.08354	8.47692	5e-05
KIAA1614	3.06629	8.37617	0.01245
TANC1	3.06592	8.37402	0.0002
SMIM14	3.06394	8.36253	0.0005
ITGB4	3.05961	8.33747	0.0044
MALT1	3.05858	8.33152	5e-05
TUFT1	3.05643	8.31911	5e-05
CLEC2B	3.05493	8.31047	5e-05
KIF21B	3.0534	8.30166	5e-05
SPRY4	3.05333	8.30126	5e-05
S100A13	3.052	8.29361	5e-05
P4HA2	3.04797	8.27047	5e-05
ENTPD3	3.04285	8.24117	5e-05
NUMB	3.04175	8.23489	5e-05
CD96	3.03848	8.21625	0.0003
TPST1	3.03769	8.21175	0.00075
LINC00520	3.03669	8.20606	5e-05
GHR	3.0365	8.20498	0.001
NCF2	3.03424	8.19214	0.00825
RAPGEF3	3.03268	8.18328	0.00025
DUSP1	3.03209	8.17994	5e-05
IFI27L2	3.03132	8.17557	5e-05
KIAA0226L	3.02971	8.16646	0.00025
C11orf91,CD59	3.02868	8.16063	5e-05
C9orf47,S1PR3	3.02292	8.12811	5e-05
CACNA2D4	3.02025	8.11308	5e-05
OPTN	3.01662	8.09269	5e-05
AC096772.6	3.01517	8.08456	0.0159
RDH16	2.99921	7.99562	0.0026
RNF122	2.99921	7.99562	0.00075
MAML3	2.99119	7.9513	0.0005
AF011889.5,IDS	2.98949	7.94193	5e-05
OPRL1	2.98868	7.93747	0.00275
NABP1	2.97781	7.87789	5e-05
ERV3-1,ZNF117	2.96882	7.82896	5e-05
LY6G5C	2.96712	7.81974	0.00175
EXT1	2.96238	7.79409	5e-05
ZSWIM4	2.96168	7.79031	5e-05
HIPK3	2.95343	7.74588	5e-05
EHF	2.95021	7.72862	0.00015
CAV1	2.94606	7.70642	0.0016
SH3BGRL3	2.94562	7.70407	5e-05
SLC4A4	2.94416	7.69627	0.00015
ACTBP8	2.92919	7.61683	0.001
ADAM18	2.9281	7.61107	0.00365
MAST4	2.92801	7.6106	5e-05
CDCP1	2.92585	7.59921	5e-05
KCNK9	2.92381	7.58848	0.01285
JUN	2.9141	7.53757	5e-05
CTSB	2.91142	7.52358	5e-05
ANKUB1,PFN2	2.91054	7.519	0.00265
GPR183	2.90701	7.50062	5e-05
RAPGEF5	2.90622	7.49651	5e-05
RELL1	2.90577	7.49418	5e-05
EBF1	2.90425	7.48629	0.0058
CTD-2349B8.1,ITPRIPL2,SYT17	2.89886	7.45837	5e-05
EEPD1	2.89766	7.45217	0.002
GFOD1	2.89036	7.41455	5e-05
NKG7	2.88849	7.40495	0.0143
DNMBP-AS1	2.88355	7.37964	0.00465
RARRES3	2.88341	7.37892	0.004
KLF4	2.883	7.37682	0.0007
PITPNC1	2.88199	7.37166	0.00235
RHOBTB2	2.88036	7.36334	0.00065
ITGA2B	2.87442	7.33308	5e-05
THBD	2.87356	7.32871	5e-05
AP1S2	2.87226	7.32211	5e-05
TUBA3C	2.86929	7.30705	0.00365
SLC41A2	2.86378	7.2792	0.0001
SERINC2	2.85716	7.24588	5e-05
TRGV4	2.85642	7.24216	0.00885
RAPH1	2.84909	7.20546	5e-05
TACC2	2.84896	7.20481	5e-05
DZIP1L	2.84535	7.1868	0.00655
TMEM86A	2.84362	7.17819	0.0004
RP11-967K21.1	2.84228	7.17153	0.0007
SLC7A8	2.83564	7.13859	5e-05
TMEM156	2.83347	7.12786	5e-05
LCP2	2.82928	7.10719	5e-05
TTYH3	2.82923	7.10695	5e-05
LIPG	2.82841	7.10291	5e-05
APOL6	2.82772	7.09951	5e-05
ACVR1B	2.82538	7.08801	5e-05
AAR2	2.81609	7.04251	5e-05
SEMA4F	2.81171	7.02116	5e-05
CREB5	2.81095	7.01747	5e-05
DFNA5	2.81017	7.01367	5e-05
FERMT2	2.80868	7.00643	5e-05
RP11-757F18.5	2.80824	7.0043	0.00425
NEMP2	2.80753	7.00085	5e-05
AC144833.1	2.80551	6.99105	0.00015
WDR78	2.80326	6.98016	5e-05
KRCC1	2.80324	6.98006	5e-05
CMKLR1	2.80256	6.97677	5e-05
RNF215	2.79976	6.96325	0.00995
COL9A3	2.79868	6.95804	0.00025
CFAP43	2.79247	6.92815	0.00685
CSGALNACT2	2.79166	6.92426	5e-05
CADPS2	2.79045	6.91846	0.0019
ROBO3	2.79004	6.91649	0.0002
PBXIP1	2.78939	6.91337	5e-05
ZBTB38	2.78475	6.89118	5e-05
PPIL6	2.78193	6.87772	0.009
ENDOD1	2.7804	6.87043	5e-05
DDAH1	2.78028	6.86986	0.0169
TMEM136	2.7773	6.85568	5e-05
AC079922.3	2.77207	6.83087	0.0004
RCAN3	2.77145	6.82794	5e-05
OTUD1	2.76702	6.807	5e-05
SP140	2.75736	6.76158	0.00045
HIVEP3	2.75656	6.75783	0.00625
ALDH3A2	2.75291	6.74075	5e-05
LPAR5	2.75138	6.73361	5e-05
GDF15	2.75046	6.72932	5e-05
LTBP2	2.74943	6.72451	0.01365
CSF1	2.74554	6.70641	5e-05
ZC2HC1C	2.74356	6.69721	0.00135
EVC	2.73646	6.66433	5e-05
CYR61	2.73599	6.66216	5e-05
BATF3	2.73283	6.64758	0.0049
SLCO3A1	2.72975	6.63341	0.00045
ARAP2	2.72609	6.6166	0.0071
YPEL3	2.7213	6.59467	5e-05
SCARNA9,snoU2-30	2.71868	6.5827	0.00265
OR2D3	2.71494	6.56566	0.0009
CCDC92	2.71315	6.55752	0.0041
IER3	2.70903	6.53882	5e-05
LILRA6,LILRB2	2.70753	6.53202	0.014
FUT7,NPDC1,RP11-229P13.27	2.70515	6.52126	0.0105
RPL23AP87	2.70438	6.51778	0.0004
VEGFA	2.70393	6.51574	5e-05
NXPH4	2.70282	6.51073	0.0062
NTRK1	2.70214	6.50767	5e-05
MEG8,MEG8_1,MEG8_2,SNORD112	2.7006	6.50072	0.01055
IGFBP4	2.69879	6.49257	5e-05
TNS2	2.69503	6.47567	0.0009
TOR3A	2.69468	6.4741	5e-05
DYNLT3	2.69429	6.47235	5e-05
ELL2	2.69275	6.46545	5e-05
RP11-395L14.18	2.6923	6.46343	5e-05
SPTAN1	2.68872	6.44741	5e-05
LINC-PINT	2.68418	6.42715	0.00085
PCNX	2.68407	6.42666	5e-05
STK38L	2.67608	6.39117	5e-05
ADGRE2	2.67568	6.3894	5e-05
DNAJB2	2.67035	6.36584	5e-05
RP11-415J8.3	2.67026	6.36544	0.00295
FPR3	2.66949	6.36204	0.00225
FRG2FP	2.66816	6.35618	0.00055
SNHG23,SNORD113	2.66497	6.34214	0.0014
TEP1	2.66041	6.32213	5e-05
GRK5	2.658	6.31157	0.0022
RP3-370M22.8	2.656	6.30283	0.00075
MAP3K9	2.64731	6.26498	5e-05
FLJ36000	2.64445	6.25257	5e-05
MRAP2	2.64218	6.24274	5e-05
NDRG4	2.64142	6.23945	5e-05
ANTXR2	2.63625	6.21714	5e-05
HLA-C	2.63596	6.21589	5e-05
ACBD7	2.63587	6.2155	0.0006
PDE4D	2.63565	6.21455	5e-05
LINC01358	2.6337	6.20616	0.0016
JUNB	2.63361	6.20577	5e-05
SPINT1	2.63172	6.19764	5e-05
CSRNP1	2.63114	6.19515	5e-05
IL18RAP	2.62981	6.18944	5e-05
KLK1	2.62941	6.18773	0.0004
SYT7	2.62399	6.16453	0.0007
PITPNM2	2.62035	6.14899	5e-05
FAM9B	2.61959	6.14575	5e-05
SLC45A3	2.61918	6.14401	5e-05
SH2D2A	2.61772	6.13779	5e-05
RP11-465B22.3	2.61639	6.13214	5e-05
HBEGF	2.61457	6.12441	0.0003
APBB2	2.61441	6.12373	5e-05
SH3TC2	2.60527	6.08505	0.00035
GALNT6	2.60479	6.08303	5e-05
VASN	2.60395	6.07949	0.00515
LPP	2.59566	6.04466	0.00125
PPARD	2.59224	6.03034	5e-05
WISP2	2.58981	6.02019	0.0144
RP11-1070N10.5	2.58945	6.01869	0.0118
ITGA5	2.58658	6.00673	5e-05
MPDZ	2.5845	5.99808	5e-05
FOXA2	2.58434	5.99741	0.00105
GNG12	2.58327	5.99297	5e-05
CTHRC1	2.57933	5.97662	0.00905
TMEM87B	2.57519	5.95949	5e-05
CDC42EP2	2.57223	5.94728	5e-05
AC139099.5	2.57115	5.94283	0.00115
ITPRIP	2.56624	5.92264	5e-05
MAFF	2.5611	5.90157	5e-05
DNAH3	2.55896	5.89283	0.01265
TFEB	2.55788	5.88842	5e-05
RP11-401O9.4	2.55624	5.88173	0.00755
CASP4	2.5524	5.86609	0.001
TMEM54	2.54606	5.84037	5e-05
COL15A1	2.54601	5.84017	5e-05
SYTL3	2.54271	5.82683	0.0079
SIPA1L1	2.53969	5.81464	5e-05
P2RX1	2.53749	5.80578	5e-05
LINC01215	2.53317	5.78842	5e-05
SMOX	2.52702	5.7638	5e-05
GABRQ	2.52057	5.73809	5e-05
RP11-566E18.1	2.51736	5.72533	5e-05
SCG2	2.51725	5.7249	0.0011
KLK13	2.51633	5.72125	5e-05
FSD1	2.51395	5.71182	0.0003
F2R	2.51243	5.7058	5e-05
SDC4	2.50881	5.6915	5e-05
STOM	2.50801	5.68835	5e-05
ERCC1	2.50725	5.68535	5e-05
ELOVL7	2.50613	5.68094	5e-05
ARAP3	2.49985	5.65627	5e-05
CTD-2311M21.2	2.49886	5.65239	0.00095
KDM7A	2.49541	5.63889	5e-05
AL365273.1,C10orf131,ENTPD1,RP11-248J23.7	2.49457	5.6356	5e-05
FAM57B	2.49444	5.6351	0.0025
WIPI1	2.49348	5.63135	0.0002
SLC20A1	2.48979	5.61696	5e-05
MESDC1	2.48505	5.59854	5e-05
LINC01094	2.48307	5.59086	5e-05
QSOX1	2.48279	5.58977	5e-05
STX1A	2.48178	5.58586	0.0011
ZNF837	2.47907	5.57538	0.00765
CTD-2024D23.1	2.47711	5.56781	0.00735
VCAN	2.47622	5.56438	0.0001
PNRC1	2.47493	5.5594	5e-05
FAM84A	2.47236	5.54951	5e-05
PIK3AP1	2.47122	5.54513	5e-05
TNFSF10	2.46621	5.5259	0.0024
LINC01606,RP11-513O17.1	2.46516	5.52188	5e-05
IL17RE	2.46277	5.51274	0.0007
BIN2	2.46205	5.50999	0.0008
KDM6B	2.46163	5.50839	5e-05
ZNF528	2.46118	5.50667	0.00105
TDRKH	2.45764	5.49317	5e-05
SLC37A1	2.45755	5.49283	0.0046
AKR1B1	2.45617	5.48758	5e-05
RP11-216M21.1	2.45535	5.48446	5e-05
CCNG2	2.45234	5.47303	5e-05
ADAM8	2.44882	5.45969	5e-05
ANXA5	2.44741	5.45436	5e-05
CAPN5	2.44726	5.45379	0.01535
ITPR2	2.44183	5.4333	5e-05
PLS3	2.43713	5.41563	0.00735
ATG16L2	2.43548	5.40944	5e-05
ANKH	2.43533	5.40888	5e-05
IRAK2	2.43373	5.40289	5e-05
ARHGEF18,CTB-133G6.1,CTD-2207O23.3	2.43134	5.39394	5e-05
FAM114A1	2.42805	5.38166	5e-05
EGR1	2.42798	5.38139	5e-05
CTSF	2.42455	5.36862	5e-05
RP11-319G6.1	2.4241	5.36694	0.00485
GNB5	2.42353	5.36482	0.0002
ADAMTS4	2.42136	5.35676	0.00385
LINC00656	2.41912	5.34845	5e-05
YPEL5	2.41656	5.33896	5e-05
CDH18	2.40998	5.31467	0.00045
AC016831.7	2.40715	5.30425	0.0018
PTPRU	2.40636	5.30135	5e-05
CYFIP2	2.40192	5.28506	0.00045
ZNF672	2.40172	5.28433	5e-05
BACH2	2.39923	5.27522	0.00025
SLC46A3	2.39558	5.26189	0.0001
SPARC	2.39408	5.25642	5e-05
LRRC8A	2.39354	5.25445	5e-05
TYROBP	2.39186	5.24834	0.00215
SPRED3	2.38978	5.24077	0.0061
ENTPD4,LOXL2	2.38561	5.22565	5e-05
PDLIM4	2.38216	5.21317	5e-05
RABL2B	2.38068	5.20782	0.00045
CAPN2	2.38005	5.20555	5e-05
AP003068.18	2.37349	5.18193	0.00695
TPP1	2.37202	5.17665	5e-05
MFGE8	2.36698	5.1586	5e-05
ABL2	2.36434	5.14917	5e-05
ANPEP	2.36207	5.14107	0.0001
CKLF,CKLF-CMTM1,CMTM1	2.3599	5.13335	5e-05
CFAP70	2.35987	5.13324	0.0042
DDX11L2	2.35889	5.12976	0.00025
RP11-280G9.1	2.35841	5.12805	0.0002
HCG20	2.35714	5.12354	0.0163
CD69	2.35514	5.11644	5e-05
LINC00431	2.35497	5.11584	0.0061
TP53INP2	2.35324	5.1097	0.0018
GALNT1	2.35111	5.10217	5e-05
ELK3	2.35047	5.0999	5e-05
FRMD4A	2.34993	5.098	5e-05
SIGLEC6	2.34519	5.08127	5e-05
TIGAR	2.34458	5.07913	0.0118
TUBA1A	2.34379	5.07634	0.0135
AP003419.11,CLCF1,POLD4	2.34294	5.07335	0.0001
GIMAP2	2.34123	5.06734	0.0056
SLC2A12	2.33986	5.06254	0.00015
NEAT1,mascRNA-menRNA	2.33858	5.05805	0.0002
ITGAM	2.33793	5.05577	0.0041
LRRC16A	2.33445	5.04359	0.0043
RAC2	2.33279	5.03779	5e-05
VIM	2.33066	5.03035	5e-05
AC037459.4,C8orf58,PDLIM2	2.32342	5.00517	5e-05
HECA	2.32335	5.00493	5e-05
FMNL1	2.32274	5.00281	5e-05
PORCN	2.31835	4.98761	5e-05
GSDMB	2.31815	4.98692	5e-05
RRAS	2.31791	4.98609	5e-05
RP11-35G9.3,RP11-35G9.5	2.31268	4.96805	0.00285
DNAJB9	2.31202	4.96578	5e-05
ADPRHL1	2.31121	4.96299	0.0134
IGDCC4	2.31009	4.95914	0.01205
NOSTRIN	2.30883	4.95481	5e-05
SIGLEC12	2.30516	4.94222	0.00225
AC009784.3	2.30275	4.93397	5e-05
ERICH2	2.30084	4.92745	0.00125
GTF2IP6	2.3006	4.92663	0.0115
AP000253.1	2.29722	4.9151	0.00215
HERC2P4	2.29562	4.90965	0.0001
TNFRSF12A	2.29432	4.90523	5e-05
SPARCL1	2.29087	4.89351	0.00485
HELZ2	2.29008	4.89083	5e-05
PHLDA2	2.29003	4.89066	5e-05
MSRA	2.28966	4.88941	5e-05
TXNDC2	2.28401	4.8703	5e-05
CYLD	2.28146	4.8617	5e-05
MLC1	2.27954	4.85523	0.01185
APLF,PROKR1	2.26803	4.81665	5e-05
RAB13	2.26672	4.81228	5e-05
BCL3	2.26668	4.81214	0.00665
RP11-138A9.1	2.26628	4.81081	5e-05
METRNL	2.26599	4.80984	5e-05
LETM2	2.26507	4.80678	5e-05
DOK2	2.26426	4.80408	0.00205
ARHGAP5	2.26164	4.79536	5e-05
ADAMTS10	2.26151	4.79493	0.00145
TRG-AS1	2.25472	4.77242	5e-05
LA16c-60D12.2	2.25114	4.76059	5e-05
SMPDL3A	2.24859	4.75218	0.00175
ADCY4,RIPK3,RP11-934B9.3	2.24656	4.7455	5e-05
SEMA4D	2.24473	4.73948	5e-05
LPAR2	2.24324	4.73459	5e-05
ACOT11	2.24087	4.72682	0.0023
SH3BP2	2.23986	4.72351	5e-05
FAM102A	2.23765	4.71628	0.00045
MLKL	2.23575	4.71007	5e-05
GPC1	2.23323	4.70185	0.00095
CTD-2144E22.9	2.22604	4.67848	0.00645
ICAM1	2.22567	4.67728	5e-05
CTD-2369P2.8	2.22541	4.67644	0.00095
ARHGEF40	2.22524	4.67589	5e-05
SYTL2	2.22322	4.66934	5e-05
ZNF563	2.22092	4.66191	0.00365
GPR153	2.2197	4.65797	0.0001
MID1	2.21517	4.64336	0.0001
BHLHE40	2.21477	4.64208	5e-05
ARNTL	2.21427	4.64047	0.00035
MEF2D	2.21332	4.63741	5e-05
C5	2.2133	4.63735	0.00485
SKIL	2.21209	4.63346	5e-05
RP11-560B16.5	2.21036	4.62791	0.01595
SPRR2D	2.21018	4.62733	0.00025
LINC00659	2.20915	4.62403	5e-05
IQCG	2.20772	4.61945	0.003
APOL3	2.20314	4.6048	0.0002
PPP3CA	2.19392	4.57547	0.0002
RP11-157G21.2	2.19336	4.57369	0.00145
ARHGAP9	2.19089	4.56587	0.0015
KLF10	2.18866	4.55882	5e-05
BEX2	2.18795	4.55658	5e-05
CHPF2	2.1871	4.55389	5e-05
EFHC2	2.18609	4.5507	5e-05
TTC39A	2.1842	4.54475	0.0001
PXN	2.18232	4.53883	5e-05
FKBP10	2.18163	4.53666	0.00025
ZC3H6	2.18037	4.5327	5e-05
FHL1	2.1797	4.53059	5e-05
DOCK2	2.1791	4.52871	5e-05
TTC21A	2.17858	4.52708	0.0157
CTB-138E5.1	2.17796	4.52513	0.01075
RAB32	2.17468	4.51486	5e-05
LAPTM5	2.17308	4.50985	5e-05
RP11-586K12.2	2.17199	4.50645	5e-05
PCBP3	2.16587	4.48737	0.0002
FILIP1	2.16572	4.4869	0.0002
RPL23AP82	2.16364	4.48044	5e-05
AC009264.1	2.16151	4.47383	0.00325
C15orf48	2.16145	4.47364	0.00615
TTLL7	2.15842	4.46426	5e-05
PHC2	2.15537	4.45483	5e-05
HNMT	2.15407	4.45082	0.0001
KRT8	2.1527	4.44659	5e-05
CD3D	2.15201	4.44447	5e-05
LGALS3BP	2.15137	4.44249	5e-05
PRKACB	2.15043	4.4396	5e-05
STX11	2.15024	4.43902	0.00765
AC093673.5	2.14763	4.43099	5e-05
SOCS1	2.14337	4.41793	0.0019
DGAT2	2.14307	4.41701	0.00685
SNX9	2.14111	4.41101	5e-05
ACTN1	2.13731	4.39941	5e-05
CASZ1	2.13656	4.39712	0.01065
EFNB1	2.13555	4.39405	0.00015
PARK2	2.13483	4.39185	0.01295
FKBP9P1	2.13423	4.39003	0.00045
FNDC3A	2.12938	4.37529	5e-05
FAM49A	2.12917	4.37466	5e-05
TLR1,TLR6	2.12902	4.3742	5e-05
MEG3,MEG3_2	2.12869	4.3732	0.0005
ARSA	2.12745	4.36944	5e-05
IMPDH1P10	2.12428	4.35985	0.00385
GIPC3	2.12319	4.35656	5e-05
FBLIM1	2.1226	4.35478	5e-05
ID2	2.12255	4.35463	5e-05
SPATS2L	2.12205	4.35312	5e-05
AQP3	2.12142	4.35122	5e-05
CFAP58	2.11994	4.34676	0.00305
PEA15	2.1188	4.34333	5e-05
KLHL6	2.11843	4.34221	5e-05
AK9	2.11757	4.33962	5e-05
RHOBTB1	2.11749	4.33938	5e-05
KLHL3	2.11664	4.33683	0.00195
CASS4	2.11612	4.33526	5e-05
ARHGAP25	2.11584	4.33442	5e-05
ECE1	2.11259	4.32467	5e-05
CAMSAP2	2.11189	4.32257	5e-05
KRT18	2.11142	4.32116	5e-05
ACSL1	2.10859	4.3127	5e-05
KLHL42	2.10603	4.30505	5e-05
SERTAD1	2.10275	4.29527	5e-05
AL449212.1,RPL32P3,SNORA7B	2.10179	4.29242	0.00055
SAT1	2.09436	4.27037	5e-05
CPT1C	2.09013	4.25786	5e-05
PPP1R15A	2.0851	4.24305	5e-05
GCSAM	2.08144	4.23229	0.00695
LARGE	2.08002	4.22813	0.00265
LINC01028	2.07916	4.22561	0.0011
S100A1	2.07743	4.22055	0.0094
PLEKHM3	2.07713	4.21967	5e-05
PIK3IP1	2.0754	4.21461	0.0006
GRAP2	2.07425	4.21125	5e-05
MAOA	2.07362	4.20942	5e-05
KIFAP3	2.07143	4.20303	5e-05
RABAC1	2.06999	4.19884	5e-05
SPDYC	2.06856	4.19468	5e-05
RABL2A	2.06456	4.18306	5e-05
BMP1	2.06358	4.18022	5e-05
SNORA37	2.0626	4.17738	0.00595
LINC00854	2.06246	4.17698	0.0002
RP11-247A12.2,RP11-247A12.8	2.06087	4.17238	0.00295
DPF3	2.06081	4.1722	0.00035
PLPP2	2.05877	4.16631	5e-05
NLRX1	2.05869	4.16608	0.0037
DGKG,ETV5	2.05561	4.15719	5e-05
ARHGAP23	2.05405	4.1527	0.00405
IL10RA	2.05231	4.1477	5e-05
ARRDC4	2.04654	4.13114	5e-05
CMTM6	2.04634	4.13057	5e-05
GJA1	2.04519	4.12728	0.00285
HERC2P8,RP11-19N8.4	2.0442	4.12445	0.001
CCSER2	2.0395	4.11103	5e-05
RP11-805L22.3	2.03764	4.10573	5e-05
GALNT4,POC1B,POC1B-GALNT4	2.03643	4.10229	5e-05
NLGN2	2.03181	4.08918	0.00025
PLEKHO1	2.02838	4.07947	5e-05
LTBP3	2.02731	4.07644	0.0007
BEND6	2.02553	4.07141	0.0004
KLHL24	2.02413	4.06747	5e-05
FAM171A1	2.02357	4.06589	5e-05
ZNF697	2.02304	4.06439	5e-05
AC002480.3	2.0228	4.06372	0.016
STX1B	2.02141	4.0598	0.0151
CFLAR-AS1	2.02071	4.05783	0.0056
TNKS1BP1	2.02067	4.05772	5e-05
MARCKS	2.01934	4.05398	0.00015
CPPED1	2.01623	4.04525	5e-05
NPC1	2.01546	4.04309	5e-05
MAGEA10	2.01378	4.03839	0.00605
PRKAG2	2.00867	4.02411	0.0002
TRIM69	2.00806	4.02241	5e-05
HCLS1	2.00789	4.02194	5e-05
INTS3,SLC27A3	2.00779	4.02166	5e-05
SCLY,UBE2F,UBE2F-SCLY	2.00675	4.01876	5e-05
MFSD6	2.00499	4.01386	5e-05
RALGPS2	1.99949	3.99859	0.001
INO80C,RP11-322E11.6	1.99756	3.99324	5e-05
HSD17B1	1.99513	3.98652	0.00215
RP11-775G23.1	1.99165	3.97692	0.0169
BBS2	1.99111	3.97543	0.00165
LPXN	1.98914	3.97	5e-05
CD63	1.98848	3.96819	5e-05
OTUD3	1.98816	3.96731	5e-05
PANX2	1.98544	3.95983	0.0008
CR1L	1.98438	3.95693	5e-05
LY6E	1.98416	3.95632	5e-05
C3orf52	1.98389	3.95558	5e-05
PTK2B	1.98192	3.95018	5e-05
JAK1	1.981	3.94767	5e-05
FAM214B	1.98035	3.94589	5e-05
KB-1732A1.1	1.97984	3.94449	0.00735
ZNF862	1.97933	3.9431	0.0046
CFAP44	1.97908	3.94242	0.00045
ITGAV	1.97671	3.93594	5e-05
ZNF175	1.97471	3.93049	5e-05
ITGB1BP2	1.97329	3.92663	0.0021
PLOD2	1.97029	3.91847	0.00415
SLC6A6	1.9695	3.91632	5e-05
APOBR	1.96707	3.90973	0.0145
CLEC2D	1.96672	3.90878	5e-05
EGFLAM	1.96611	3.90713	0.0051
RP11-266K4.14	1.96584	3.9064	0.00045
PRSS23	1.96511	3.90442	0.0124
DNAH1	1.96421	3.90199	0.0035
CFLAR	1.9613	3.89413	5e-05
BTN3A3	1.95973	3.88989	5e-05
XYLT2	1.9566	3.88146	5e-05
SEZ6L2	1.95567	3.87896	0.001
ZNF432,ZNF841	1.95315	3.87219	5e-05
P2RX5,P2RX5-TAX1BP3,TAX1BP3	1.95254	3.87055	5e-05
PHYHIP	1.95143	3.86758	0.00775
GRN	1.94976	3.8631	5e-05
LINC00957	1.94886	3.86069	0.0021
DHX58	1.94795	3.85826	0.0005
RAB38	1.94358	3.84659	0.0038
CPNE2	1.94143	3.84086	5e-05
LAPTM4A	1.94129	3.84049	5e-05
SEC24D	1.93847	3.83299	5e-05
PPIC	1.93408	3.82134	5e-05
SSBP3	1.93267	3.81761	5e-05
CD109	1.93236	3.81679	0.00525
KCNJ16	1.93153	3.8146	5e-05
SCARB2	1.93042	3.81166	5e-05
MXD4	1.92964	3.8096	0.0003
TWF1	1.92961	3.80952	5e-05
CMIP	1.92812	3.80559	5e-05
SESN3	1.92796	3.80517	5e-05
ANKRD42	1.9273	3.80343	0.007
UBTD1	1.92014	3.7846	0.0014
RASAL2	1.91997	3.78415	0.0001
MAGED2	1.91418	3.769	5e-05
C10orf54	1.91087	3.76036	5e-05
MARCH3	1.91051	3.75942	5e-05
CD52	1.90836	3.75382	5e-05
MAML2	1.9082	3.75341	5e-05
USP12	1.90689	3.75	5e-05
TNFRSF10B	1.90549	3.74636	5e-05
GK	1.90497	3.74501	5e-05
RNASET2,RP11-514O12.4,RPS6KA2	1.90467	3.74423	5e-05
C22orf23	1.90418	3.74296	0.0105
C7orf60	1.9018	3.73679	5e-05
MSR1	1.90114	3.73508	0.0024
LRP12	1.90054	3.73353	5e-05
TPT1-AS1	1.89947	3.73076	0.0036
TESPA1	1.89827	3.72766	0.0007
STK17B	1.89797	3.72688	5e-05
PAGE2B	1.8964	3.72283	0.00135
KIF3C	1.8947	3.71845	5e-05
EPN3,SPATA20	1.89064	3.708	5e-05
ZEB1	1.88884	3.70337	5e-05
TMEM185A	1.88774	3.70055	0.0064
CTD-2626G11.2	1.88715	3.69904	5e-05
AMT	1.88703	3.69873	0.00155
VGLL4	1.8859	3.69583	5e-05
BCL6	1.88563	3.69514	5e-05
NAV1	1.88534	3.6944	5e-05
TMEM217	1.88266	3.68754	0.0135
RAB8B	1.8826	3.68739	5e-05
NFATC2	1.87621	3.67109	5e-05
ACVR1	1.87456	3.6669	5e-05
ACAP1	1.87341	3.66398	0.00235
FAM122C	1.8688	3.65229	0.0007
TMEM158	1.86738	3.64869	5e-05
CXCL11	1.86699	3.64771	5e-05
LINC01588	1.86452	3.64147	0.00195
CDC42EP3	1.8644	3.64116	5e-05
EIF4E3	1.863	3.63763	0.0001
CTBS	1.86205	3.63524	5e-05
IL13RA1	1.86157	3.63403	5e-05
MOAP1	1.86016	3.63048	5e-05
HOGA1,PI4K2A,RP11-548K23.11	1.85665	3.62166	5e-05
RASGRP2	1.85595	3.6199	5e-05
ARHGAP27	1.85543	3.6186	0.0003
SORBS1	1.85497	3.61744	5e-05
FANK1	1.85454	3.61636	0.0037
PBX4	1.85182	3.60955	0.00595
CRIP2	1.85008	3.6052	0.01275
PAPLN	1.84637	3.59594	5e-05
UNC13A	1.84588	3.59472	0.00375
RP11-442H21.2	1.845	3.59253	5e-05
DLGAP1-AS1	1.84417	3.59046	0.01625
FCRLB	1.84359	3.58902	5e-05
ADCY10	1.8433	3.5883	0.0115
SLC35G2	1.84239	3.58604	5e-05
ARHGAP30	1.84211	3.58534	0.0064
ZMIZ1	1.83917	3.57804	0.00025
HMX3	1.8383	3.57588	5e-05
C7orf71	1.83702	3.57271	0.0021
SAMD9L	1.83646	3.57133	0.0009
CREBRF	1.83529	3.56843	5e-05
UBXN11	1.83383	3.56482	0.00025
KCTD11	1.83217	3.56072	5e-05
HYI	1.83014	3.55572	0.0067
RRBP1	1.82771	3.54973	5e-05
SCARF1	1.8276	3.54946	0.00025
DOT1L	1.82137	3.53417	0.0019
STK10	1.82103	3.53333	0.00015
TRPV2	1.81257	3.51267	5e-05
ITPR3	1.81167	3.51048	5e-05
RP11-314N14.1	1.81105	3.50898	0.01535
FGGY	1.80829	3.50227	5e-05
NINJ1	1.80816	3.50195	5e-05
SCARNA10	1.80414	3.49221	5e-05
PATL2	1.80384	3.49148	0.0112
DDR2	1.80097	3.48454	0.00155
EXOC3L2	1.79956	3.48114	0.0036
AC002539.1	1.79932	3.48056	5e-05
SLC39A13	1.7971	3.47521	5e-05
CASP7	1.79631	3.47331	5e-05
CTC-512J12.6,ZNF112,ZNF229,ZNF285	1.79607	3.47273	0.00025
TMCC2	1.79226	3.46357	0.00045
RP11-260A9.6	1.79121	3.46105	0.00955
SNORA49	1.79109	3.46076	5e-05
CACFD1	1.78948	3.4569	0.00485
ADPRH	1.78822	3.45388	5e-05
INAFM1	1.78727	3.45161	5e-05
TSPYL2	1.7862	3.44905	5e-05
RP11-624M8.1	1.7846	3.44523	0.00555
MAFA	1.78204	3.43912	0.01275
PFKFB2	1.78127	3.43729	5e-05
SLC6A19	1.78006	3.4344	0.0001
KDM3A	1.779	3.43188	5e-05
ST3GAL1	1.77888	3.4316	5e-05
ENTHD1	1.77706	3.42727	0.00105
RFPL4B,RP11-506B6.7	1.774	3.42001	5e-05
INPP5K	1.77286	3.41731	5e-05
RP11-138A9.2	1.7704	3.41149	5e-05
CYP3A5	1.77005	3.41066	5e-05
TSC22D3	1.76977	3.41	0.00285
CAPS2	1.76804	3.40591	0.0115
IL6	1.76761	3.40489	0.00225
NR2F2-AS1,RP11-759A24.1	1.76711	3.40371	5e-05
IL2RG	1.76539	3.39966	5e-05
FAM132B	1.76443	3.3974	0.0025
IRF1	1.76425	3.39697	5e-05
LIMS1	1.76355	3.39533	5e-05
C1QTNF6	1.76264	3.39318	0.0069
ADM2	1.76157	3.39067	0.0002
ASAP1	1.76084	3.38895	5e-05
ZFP36	1.75993	3.38682	5e-05
SPHK1	1.75849	3.38344	5e-05
CTD-2228K2.7	1.75745	3.381	0.00465
VASH2	1.75715	3.3803	0.00535
UBA7	1.75684	3.37957	0.002
SETD7	1.75591	3.37739	0.0019
P3H4	1.75535	3.37608	0.0037
CTC-471F3.5	1.74868	3.36051	0.01475
CUEDC1	1.74867	3.36049	0.0032
ARHGEF3	1.74851	3.36011	5e-05
TLN1	1.74842	3.3599	5e-05
FAM109A	1.74786	3.3586	5e-05
ZC3H12A	1.74624	3.35483	5e-05
CCDC64	1.74611	3.35453	0.0097
TMEM243	1.74526	3.35255	0.0138
CAP1	1.74216	3.34536	5e-05
RP11-195M16.3	1.74209	3.34519	0.00975
RAD21L1,SNPH	1.74157	3.34399	5e-05
PACS1	1.74007	3.34051	5e-05
EMILIN2	1.7382	3.33619	0.00095
MYH9	1.73695	3.3333	5e-05
GPR4,OPA3	1.7369	3.33318	5e-05
ACRC	1.73484	3.32843	0.0006
BZRAP1	1.73439	3.32739	0.0157
SAMD9	1.73394	3.32635	5e-05
AC123512.1,AC123512.2,AC123512.3,BTG1	1.73384	3.32612	5e-05
RP11-19N8.4	1.73303	3.32425	0.0002
RGS20	1.7305	3.31843	0.00045
CALN1	1.72909	3.31519	0.0128
FCHSD1	1.72897	3.31491	5e-05
GSTM3	1.72816	3.31305	5e-05
TRIM26	1.72621	3.30858	0.0006
PARP16	1.72575	3.30752	0.00015
TRIM62	1.72343	3.30221	0.0068
SPAG4	1.72209	3.29914	5e-05
ELK1	1.7213	3.29733	5e-05
ITM2B	1.71825	3.29037	5e-05
RP11-67H24.3	1.71523	3.28349	5e-05
ZNF76	1.71506	3.2831	5e-05
RINL	1.71291	3.27821	0.0003
LINC01004	1.71279	3.27794	0.0044
IFI6	1.70829	3.26773	5e-05
HPCAL1	1.70537	3.26113	5e-05
FMNL2	1.70439	3.25891	0.00025
ASPH	1.70295	3.25566	5e-05
RP11-586K12.1	1.70287	3.25548	0.00035
SNHG22	1.70255	3.25476	0.0109
ZNF264	1.70194	3.25338	0.0039
TBCEL	1.70149	3.25237	0.00035
KALRN	1.70066	3.2505	5e-05
ZNF319	1.70001	3.24903	0.00775
ANO6	1.69852	3.24568	5e-05
LINC00694	1.69838	3.24536	5e-05
CADM2	1.69832	3.24523	0.01295
CXorf23	1.69807	3.24467	0.0001
TCF7	1.69789	3.24426	0.00245
IRF7	1.6974	3.24316	5e-05
CLEC11A	1.69611	3.24026	5e-05
ZFAND3	1.69604	3.2401	5e-05
LA16c-380H5.5	1.69344	3.23427	0.01385
ETV3	1.69148	3.22988	5e-05
LRP10	1.68945	3.22534	5e-05
EXOC6B	1.68583	3.21725	0.00025
CD72	1.68483	3.21503	0.0008
SPTBN1	1.68296	3.21086	5e-05
HEY1	1.68123	3.20701	5e-05
VAV1	1.67966	3.20352	5e-05
CDC42BPB	1.67718	3.19802	5e-05
FIG4	1.67682	3.19722	5e-05
FYN	1.67655	3.19663	5e-05
SLC38A2	1.67611	3.19565	5e-05
FYCO1	1.6759	3.19519	0.0002
IER5L	1.67233	3.18729	0.00025
DRAP1	1.66924	3.18047	5e-05
CASC9	1.66884	3.17959	0.00125
ATG2A	1.66853	3.17891	5e-05
CYP4F3,CYP4F8	1.66696	3.17545	0.0071
STXBP1	1.66406	3.16907	0.00035
GAD1	1.66329	3.16738	5e-05
CTD-3252C9.4,MIR24-2	1.66255	3.16576	0.00275
WDFY3	1.6581	3.15601	5e-05
NFKBIE	1.65726	3.15417	5e-05
MTURN	1.6515	3.1416	0.0001
SLCO2B1	1.6504	3.13921	5e-05
SLC2A14	1.6503	3.13899	5e-05
SCARNA7	1.6492	3.1366	5e-05
NOTCH1	1.64913	3.13644	5e-05
CHST2	1.64908	3.13634	5e-05
NES	1.64803	3.13405	5e-05
RASA3	1.64597	3.12958	5e-05
AC093724.2	1.64496	3.12739	0.00955
SQSTM1	1.64464	3.1267	5e-05
MOSPD1	1.64446	3.12631	5e-05
PIKFYVE	1.64297	3.12308	5e-05
TJP2	1.64285	3.12282	5e-05
AC093642.5,SEPT14P2	1.64151	3.11992	0.0039
SIGLEC10	1.6392	3.11493	0.01655
SEC14L6	1.63899	3.11448	0.0001
DAPP1	1.63847	3.11335	5e-05
AC093375.1	1.63594	3.1079	0.0004
CR1	1.63425	3.10426	0.00055
HLX	1.63423	3.10422	0.00495
RP11-403P17.5,TK2	1.63396	3.10364	0.00185
MYO1F	1.63259	3.10069	5e-05
SAMD8	1.63249	3.10048	5e-05
ZSWIM8	1.63232	3.10011	0.0124
C10orf128	1.63202	3.09947	5e-05
EPAS1	1.6273	3.08934	0.0002
TXNDC15	1.62666	3.08797	0.0007
TGFB1	1.6255	3.08549	0.0009
GABARAPL1	1.62352	3.08126	5e-05
GMDS-AS1	1.62289	3.07991	0.00015
TP63	1.6225	3.07908	0.0002
TIGD3	1.62056	3.07494	0.01555
DISP1	1.62038	3.07456	0.005
CTD-2562J17.6	1.61846	3.07047	5e-05
KLHL2	1.61774	3.06894	0.0002
NBPF14	1.6174	3.06822	5e-05
RP5-1120P11.1	1.61723	3.06785	5e-05
ITPKC	1.61683	3.067	0.0014
ETHE1	1.61378	3.06053	5e-05
NFKB2	1.61366	3.06027	5e-05
CPEB2	1.61299	3.05885	0.00635
C11orf21	1.61197	3.05669	0.00915
NPTXR	1.61081	3.05423	5e-05
UBXN10	1.60978	3.05205	5e-05
RNF19A	1.60955	3.05157	0.0001
CREM	1.60914	3.0507	5e-05
SLC16A3	1.60871	3.04979	0.0066
CCDC162P	1.60818	3.04867	0.0025
TPRG1L	1.6056	3.04322	5e-05
LONRF2	1.60526	3.04251	5e-05
SLC9A1	1.60499	3.04194	5e-05
REEP1	1.60278	3.03728	0.00845
CSRNP2	1.59936	3.03009	5e-05
LACTB	1.59891	3.02914	0.0014
LONRF3	1.59802	3.02728	5e-05
BMP10	1.59505	3.02105	0.00955
RP11-575F12.2	1.59461	3.02013	0.00045
TBXAS1	1.59405	3.01896	0.01545
ADAMTS3	1.59362	3.01806	5e-05
CA14	1.58922	3.00887	0.01005
ST3GAL5	1.58853	3.00743	5e-05
CD58	1.58812	3.00657	5e-05
C15orf39	1.58655	3.0033	5e-05
COL18A1	1.5856	3.00133	0.00115
FOXA1	1.58409	2.99819	0.00285
C6orf25	1.58351	2.99698	0.0069
GATSL3,RP1-130H16.18,TBC1D10A	1.58181	2.99345	5e-05
SMPD1	1.58124	2.99227	5e-05
F11R,RP11-544M22.13,TSTD1	1.58084	2.99144	5e-05
SIAE	1.57849	2.98657	0.00035
OSBPL7	1.57832	2.98622	0.0002
BOK	1.57673	2.98293	5e-05
DAPK1	1.57592	2.98126	5e-05
RP11-601H16.1	1.57501	2.97938	0.00035
DDIT4	1.57367	2.97661	0.0011
ATG101	1.57353	2.97632	5e-05
TMSB10	1.57269	2.97459	5e-05
WIPF1	1.57134	2.97181	5e-05
DPYSL2	1.56526	2.95931	0.0017
CTNS	1.56416	2.95705	5e-05
GVINP1	1.56341	2.95552	5e-05
ABI2	1.56321	2.95511	5e-05
FAS	1.56213	2.95289	0.0015
LINC00896	1.56211	2.95285	0.0003
PLEKHM1P,RP11-927P21.5,RP13-104F24.1,RP13-104F24.2	1.5554	2.93915	0.00215
LATS2	1.55419	2.93669	0.0093
SLC12A6	1.55418	2.93667	0.0002
RAI14	1.55417	2.93665	5e-05
Metazoa_SRP	1.55241	2.93307	0.00015
INPPL1	1.55136	2.93093	5e-05
LINC01125	1.55102	2.93024	5e-05
FAM83G	1.55087	2.92994	5e-05
MBD4	1.54858	2.92529	5e-05
AFF4	1.54772	2.92355	5e-05
PAX6	1.54712	2.92233	0.01225
C17orf100	1.54483	2.9177	0.0127
SCART1	1.54298	2.91396	0.0099
IER5	1.54285	2.9137	5e-05
CALU	1.54137	2.91071	5e-05
HIPK2	1.53988	2.9077	5e-05
TMEM191C	1.53675	2.9014	0.0005
UBE2H	1.53421	2.8963	0.0004
RAB22A	1.52981	2.88748	5e-05
TNIP1	1.52915	2.88616	5e-05
CRABP2	1.52885	2.88556	0.0066
PKDCC	1.52846	2.88478	0.00435
ANXA4	1.52605	2.87996	0.0123
SIGLEC8	1.52503	2.87793	0.0047
SMIM3	1.52336	2.8746	5e-05
GMFG	1.52325	2.87438	5e-05
CD84	1.52243	2.87275	0.0073
TESK1	1.52141	2.87071	0.0095
GOT2P3,RP11-705C15.2,RP11-705C15.5	1.52127	2.87044	5e-05
B3GNT9	1.52111	2.87012	0.00175
MAP3K6	1.52088	2.86966	0.00075
PRNP	1.52032	2.86855	5e-05
JARID2	1.52032	2.86855	5e-05
TMEM134	1.51851	2.86495	0.0003
GDPD5	1.51757	2.86308	0.00025
NBPF19	1.51727	2.86249	0.00105
CTD-2336O2.3	1.51514	2.85827	0.0084
ARID3B	1.51325	2.85452	5e-05
KANSL3	1.51169	2.85144	5e-05
E2F7	1.50915	2.84642	0.0034
EHD2	1.50728	2.84274	5e-05
DACT3	1.507	2.84218	0.00185
TCTN1	1.50462	2.8375	0.0009
RNF19B	1.50368	2.83565	5e-05
NR3C1	1.50133	2.83104	5e-05
USP53	1.49819	2.82488	5e-05
ZC3H12C	1.49457	2.8178	5e-05
IKBKE	1.49433	2.81733	0.0016
ZCCHC24	1.49108	2.81099	5e-05
DIRC2	1.48395	2.79714	0.0011
JHDM1D-AS1	1.48336	2.79599	5e-05
PLEKHA2	1.483	2.79529	0.0001
AAK1	1.48239	2.79411	5e-05
LPAL2	1.48237	2.79407	0.01505
TSPAN13	1.48134	2.79208	5e-05
SCARNA13	1.47844	2.78647	5e-05
PCYT1A,RP11-447L10.1,TCTEX1D2,TM4SF19,TM4SF19-TCTEX1D2	1.47809	2.7858	5e-05
MT-ND6	1.47801	2.78564	5e-05
ZNF438	1.47722	2.78412	0.00095
FOS	1.47504	2.77991	5e-05
GPX3	1.47212	2.77429	0.0145
PJA1	1.47099	2.77212	5e-05
DPY19L1	1.46923	2.76874	5e-05
MYO18B	1.46779	2.76598	5e-05
SMNDC1	1.46637	2.76326	5e-05
DMD	1.46289	2.7566	0.0012
SKAP2	1.46123	2.75343	0.00025
PKI55	1.46007	2.75122	5e-05
RPL23AP7	1.45915	2.74946	5e-05
ST5	1.45663	2.74466	0.0063
MIR125A,SPACA6P	1.45652	2.74446	0.00075
KCTD5	1.45467	2.74094	5e-05
GOLGB1	1.45352	2.73875	5e-05
MIR22,MIR22HG	1.45324	2.73822	0.00015
GPCPD1	1.45128	2.73451	0.0001
LBX2-AS1	1.44958	2.73129	0.0002
TNFSF12,TNFSF12-TNFSF13,TNFSF13	1.44954	2.73121	0.00175
DYSF	1.44795	2.7282	0.0051
KMT2E	1.4455	2.72357	5e-05
MIR3945HG	1.44542	2.72342	0.00455
INSIG2	1.44469	2.72204	5e-05
ARHGAP22	1.44267	2.71823	5e-05
MBNL2	1.44166	2.71633	5e-05
SGPL1	1.44054	2.71422	0.0001
SLC2A3	1.44039	2.71394	5e-05
P2RX4	1.43761	2.70872	5e-05
LDOC1L	1.4356	2.70495	5e-05
TCF7L2	1.43511	2.70403	0.0092
RP13-192B19.2	1.43424	2.7024	5e-05
TRANK1	1.43417	2.70227	0.0119
ANXA6	1.43356	2.70112	5e-05
AC159540.1	1.43274	2.69959	5e-05
ZFYVE1	1.43235	2.69886	5e-05
RP11-705C15.3	1.42843	2.69154	5e-05
TGM2	1.42759	2.68997	5e-05
MRPS6,SLC5A3	1.42106	2.67782	5e-05
CAPRIN2	1.4199	2.67567	5e-05
WBP5	1.41941	2.67476	5e-05
GCC2	1.41663	2.66961	5e-05
NFE4	1.41587	2.66821	5e-05
NBPF10,NOTCH2NL,RP11-458D21.5	1.41368	2.66416	0.0002
IGIP	1.41236	2.66172	0.00015
NEU1	1.41129	2.65975	5e-05
MAST3	1.40982	2.65704	0.0055
ABCA2	1.40741	2.65261	0.01155
WDR37	1.40681	2.6515	0.0001
SNX30	1.40621	2.6504	0.00495
RP11-191L9.4	1.40446	2.64719	0.0005
SPATA22,TRPV3	1.40386	2.64609	0.0169
PTRF	1.40378	2.64594	5e-05
UBL3	1.40343	2.6453	5e-05
FCGR2A,FCGR2C	1.40283	2.6442	5e-05
LCA5	1.40152	2.6418	5e-05
TBX19	1.40009	2.63918	0.0017
TBC1D2B	1.39995	2.63892	5e-05
WDR26	1.39745	2.63436	5e-05
MAP3K10	1.39576	2.63127	0.00175
ZSWIM3	1.39504	2.62996	5e-05
IKBIP	1.39482	2.62956	5e-05
ITGB1	1.3935	2.62715	5e-05
TPCN1	1.39011	2.62099	5e-05
SOCS3	1.38904	2.61904	5e-05
FAM214A	1.3882	2.61752	0.0002
ANKRD33B	1.38743	2.61612	5e-05
CLSTN3	1.3873	2.61589	0.00015
DUXAP8	1.38584	2.61324	5e-05
TGIF1	1.38488	2.6115	5e-05
SQLE	1.38439	2.61062	5e-05
VWA5A	1.3842	2.61027	5e-05
FOCAD	1.38364	2.60926	0.01185
MEX3C	1.3833	2.60864	5e-05
ATP2A3	1.38192	2.60615	5e-05
KIAA0040	1.38026	2.60315	5e-05
ARSG,PRKAR1A	1.38006	2.60279	5e-05
GMIP	1.37735	2.59791	0.00065
SUCO	1.37607	2.5956	5e-05
SH3D21	1.37567	2.59488	5e-05
BBX	1.3748	2.59332	0.0002
NAGK	1.37323	2.5905	0.01175
PIK3CG	1.37258	2.58933	5e-05
CXCL8	1.37253	2.58924	0.0001
PARP3	1.37242	2.58904	0.00075
GCLM	1.37118	2.58682	5e-05
CFAP58-AS1	1.36963	2.58404	0.00675
FAM228A,FAM228B,RP11-507M3.1	1.36791	2.58096	0.0008
MCAM	1.36299	2.57218	5e-05
LITAF	1.3623	2.57095	5e-05
ITGA1,PELO	1.35945	2.56587	0.00195
DHRSX,ZBED1	1.35923	2.56548	5e-05
SMCO4	1.35839	2.56399	0.00095
MCL1	1.3573	2.56205	5e-05
ATP6V1D	1.35391	2.55604	0.00075
PRDX5	1.35381	2.55586	5e-05
PPP4R1L	1.35361	2.55551	0.0006
FAM20B	1.35349	2.5553	5e-05
CBX7	1.35271	2.55391	0.0132
GPR68	1.35149	2.55176	0.00025
RUSC2	1.35121	2.55126	5e-05
ACER3	1.3499	2.54894	5e-05
MANBA	1.34953	2.54829	5e-05
EFTUD1	1.3485	2.54647	5e-05
KDSR	1.3481	2.54577	5e-05
LAMB2	1.34779	2.54522	0.00305
SMYD3	1.34747	2.54465	5e-05
C2,CFB,XXbac-BPG116M5.17	1.34646	2.54287	0.0009
ZBTB1	1.34435	2.53916	0.01305
UBXN7	1.34401	2.53856	0.0004
RGPD5	1.3432	2.53713	0.01465
TMEM127	1.34307	2.53691	5e-05
MYO3B	1.34129	2.53378	0.0002
ATP13A3	1.34054	2.53246	0.00095
GFPT1	1.33935	2.53037	0.0068
BICD1	1.33619	2.52484	0.0003
MICA	1.33578	2.52412	5e-05
GBA	1.33207	2.51764	5e-05
NRBF2	1.33153	2.51669	5e-05
MILR1	1.33141	2.51649	0.0006
ARHGEF6	1.33007	2.51415	5e-05
SLC17A5	1.32879	2.51192	0.00055
IL17RC	1.32779	2.51018	0.0002
HECTD2	1.32762	2.50988	0.0011
APPL2	1.3235	2.50273	0.00025
AMPD3	1.32251	2.50101	5e-05
LMF1	1.32137	2.49903	0.01505
RNF11	1.32119	2.49872	5e-05
FNBP1L	1.3202	2.49701	5e-05
C5orf45,TBC1D9B	1.3195	2.4958	0.0006
GRB7	1.31936	2.49555	0.00645
NRBP1	1.31855	2.49415	5e-05
DDX58	1.31557	2.48901	0.00035
BET1	1.31524	2.48844	5e-05
PSTPIP2	1.31454	2.48723	5e-05
MIDN	1.31349	2.48542	5e-05
LL22NC03-N14H11.1	1.31252	2.48375	0.01375
LGALS1	1.31009	2.47957	5e-05
ACOX1	1.30969	2.47888	5e-05
HGSNAT	1.30949	2.47854	0.0013
SLC26A2	1.30939	2.47837	0.0022
MAP1LC3B	1.30903	2.47775	5e-05
TRIM25	1.30874	2.47725	0.00145
MYO1D	1.3083	2.4765	5e-05
LAT2	1.30739	2.47493	0.00235
JOSD1	1.30701	2.47428	5e-05
RP11-890B15.3	1.30569	2.47202	0.0002
OPHN1	1.30534	2.47142	5e-05
R3HDM2,RP11-123K3.4,STAC3	1.30452	2.47002	0.0005
PHLPP2	1.30237	2.46634	0.00675
SPIN1	1.3009	2.46383	0.0003
BAZ2B	1.30061	2.46333	0.00175
CCDC7	1.30036	2.4629	0.004
YIPF5	1.29929	2.46108	5e-05
GXYLT1	1.29816	2.45915	5e-05
WDR1	1.29768	2.45833	5e-05
CDYL	1.29505	2.45385	5e-05
BX322557.10	1.29484	2.4535	5e-05
PPP1R18	1.29417	2.45236	5e-05
CMB9-22P13.1	1.29396	2.452	5e-05
COL1A2	1.29296	2.4503	0.00415
SYNJ2	1.2924	2.44935	0.00385
SLC35E4	1.28839	2.44255	0.0104
DIRAS3	1.2882	2.44223	0.014
PAPSS1	1.28795	2.44181	5e-05
IFIT3	1.28735	2.44079	0.0028
HERPUD1	1.28723	2.44059	5e-05
GDI1	1.28653	2.43941	5e-05
RP11-1100L3.7	1.28572	2.43804	0.00035
SH2B3	1.28466	2.43625	5e-05
TGOLN2	1.28424	2.43554	5e-05
BAMBI	1.28144	2.43081	5e-05
IL27RA	1.28143	2.4308	5e-05
TCL1B	1.28017	2.42868	0.0006
ZNF160	1.27996	2.42832	5e-05
NFIL3	1.27931	2.42723	5e-05
RP11-703G6.1	1.27856	2.42597	5e-05
TLE2	1.27835	2.42561	0.0009
CERCAM	1.27834	2.4256	5e-05
GTDC1	1.27762	2.42439	0.00225
SRC	1.27759	2.42434	0.00595
PAX8-AS1,RP11-65I12.1	1.27758	2.42432	5e-05
TENM1	1.27679	2.42299	0.00655
GLTP	1.27648	2.42247	5e-05
GPD2	1.27538	2.42063	5e-05
EHD1	1.27334	2.41721	5e-05
GIPR	1.27314	2.41687	0.0005
RHBDF1	1.27134	2.41386	0.00185
SVIP	1.27075	2.41287	5e-05
RALB	1.26969	2.4111	5e-05
MEGF11	1.26963	2.411	0.00655
RP11-382B18.1	1.26896	2.40988	5e-05
AC069368.3,ANKDD1A,PLEKHO2	1.26788	2.40807	0.0031
ABTB2	1.26683	2.40632	0.01185
STON2	1.2668	2.40627	5e-05
PPP1R16B	1.26469	2.40276	5e-05
STARD4	1.26453	2.40249	5e-05
RP11-600F24.7	1.26413	2.40182	0.00485
TMEM63A	1.26407	2.40172	0.00035
SERINC1	1.26366	2.40104	5e-05
AHCYL1	1.26241	2.39896	5e-05
PNPLA2	1.262	2.39828	0.0169
TRAM1	1.26122	2.39698	5e-05
ACSL4,KCNE5	1.25892	2.39317	0.0001
TBC1D1	1.2578	2.39131	5e-05
TOM1	1.25769	2.39113	5e-05
CERK	1.25625	2.38874	5e-05
ABCD1	1.24889	2.37658	0.00025
GSPT2	1.24616	2.37209	0.0001
MYO15B	1.2458	2.3715	0.0129
HMGXB3	1.24509	2.37033	5e-05
HIF1A,SNAPC1	1.24475	2.36977	5e-05
DUXAP9	1.2439	2.36838	5e-05
WBP2	1.24303	2.36695	5e-05
RHOBTB3	1.24279	2.36656	5e-05
TFPI	1.24205	2.36534	5e-05
AL023806.1	1.24186	2.36503	0.0072
FERMT3	1.24134	2.36418	5e-05
ATP6AP1L	1.24054	2.36287	0.0071
PCMTD1	1.24034	2.36254	5e-05
FAM111A	1.24011	2.36217	0.00055
SLC41A1	1.23967	2.36145	5e-05
RP11-284F21.9	1.23866	2.35979	5e-05
PGBD1,RP5-874C20.8,ZSCAN26	1.23762	2.35809	5e-05
GALNT12	1.2356	2.35479	5e-05
XPC	1.23364	2.3516	0.0008
CTC-523E23.3	1.23342	2.35124	0.00325
CSNK1G3	1.23329	2.35103	5e-05
VSTM4	1.23306	2.35065	5e-05
TMEM263	1.23057	2.3466	5e-05
KIF13B	1.23013	2.34588	5e-05
DLGAP4	1.23004	2.34573	0.01355
PIP5K1C	1.22916	2.3443	5e-05
PYGB	1.22718	2.34109	5e-05
ZCCHC6	1.22642	2.33986	0.00015
ZNF267	1.22606	2.33927	5e-05
CACNB3	1.22558	2.33849	0.0112
CTD-2270P14.1	1.22553	2.33841	0.00015
KCTD13	1.22506	2.33765	0.00595
MT-ND5	1.22499	2.33754	0.0002
HBP1	1.22496	2.33749	0.0082
KYNU	1.22387	2.33572	5e-05
SYNJ1	1.22316	2.33458	5e-05
MCFD2	1.22276	2.33393	0.00015
DENND5B	1.22247	2.33346	0.00045
FAM3C	1.22082	2.33079	0.0001
LINC00504	1.22034	2.33002	5e-05
OBSCN	1.21972	2.32902	0.0018
S100A11	1.2183	2.32672	5e-05
TNFRSF1B	1.21807	2.32635	5e-05
FLNA	1.21698	2.3246	5e-05
LUZP1	1.21683	2.32435	0.0055
C9orf72	1.21679	2.32429	5e-05
RP11-459O1.2	1.21567	2.32249	0.0066
STX4	1.21552	2.32224	5e-05
NEK7	1.21466	2.32086	5e-05
SLC36A4	1.21245	2.31731	0.0113
POLR2A	1.21208	2.31671	5e-05
HHLA3	1.21199	2.31657	0.0024
FAM133A	1.21137	2.31557	0.00425
NPTN	1.21016	2.31363	5e-05
PTPRVP	1.20984	2.31312	0.0001
ULK1	1.20969	2.31288	0.00935
FER	1.20813	2.31038	0.00485
EDEM1	1.20803	2.31022	0.00395
CLEC18B	1.20801	2.31019	0.01685
NPC2	1.20569	2.30648	0.0002
CYP1B1-AS1,RPL7P12	1.20543	2.30606	0.00215
PYGL	1.20536	2.30595	5e-05
RP11-61L23.2	1.20448	2.30454	0.0037
ATXN3,TRIP11	1.20425	2.30417	0.0002
DUSP18	1.20322	2.30253	0.01065
SCARNA5	1.20316	2.30243	5e-05
SECISBP2L	1.20186	2.30036	5e-05
FLYWCH2	1.19997	2.29735	5e-05
RECQL	1.19905	2.29588	5e-05
TRIM38	1.19708	2.29275	5e-05
ALDH1L2	1.19537	2.29004	0.0026
ADGRE5	1.19479	2.28912	5e-05
TEAD3	1.19356	2.28716	5e-05
BTN3A1	1.19285	2.28604	0.0018
RP5-1086K13.1	1.1924	2.28533	0.01075
RP1-228H13.5	1.19119	2.28341	5e-05
UGDH	1.19052	2.28235	0.00625
RNF144A	1.18966	2.28099	0.0039
ZFYVE27	1.18827	2.27879	5e-05
PGM3	1.18809	2.27851	0.0036
KIAA0355	1.18653	2.27605	0.0021
NNMT	1.18602	2.27524	0.00075
CCDC91	1.18442	2.27272	5e-05
SKINTL	1.18319	2.27078	0.0112
PLEKHM1	1.18243	2.26959	0.0019
DCP1B	1.18125	2.26773	0.00875
MACC1	1.18073	2.26691	0.00035
PAK1	1.17936	2.26476	0.00615
CEP162	1.17932	2.2647	5e-05
CEBPB	1.17883	2.26393	5e-05
GABRA3	1.17598	2.25946	0.01515
TRIM8	1.17495	2.25785	5e-05
TMEM133	1.17402	2.2564	0.01105
PFN1P2	1.17329	2.25525	5e-05
SH3BP5L	1.17325	2.25519	5e-05
BCL10	1.17296	2.25474	5e-05
SDC3	1.17103	2.25172	5e-05
TMEM159	1.16949	2.24932	0.0001
SH3GLB1	1.16927	2.24898	5e-05
LIFR	1.16817	2.24726	0.0043
BRSK1	1.16795	2.24692	0.0166
SPICE1	1.1677	2.24653	0.009
CREB3L2	1.16664	2.24488	5e-05
GOLT1B	1.1655	2.24311	0.0025
RP11-482G13.1	1.16547	2.24306	0.0022
COQ10B	1.16424	2.24115	5e-05
CARD11	1.16335	2.23977	0.00075
PLXNA1	1.16026	2.23498	5e-05
CAPG	1.15987	2.23437	5e-05
C1orf198	1.1593	2.23349	5e-05
MAGEH1	1.15725	2.23032	5e-05
LASP1	1.1562	2.2287	5e-05
RP11-92C4.3	1.1551	2.227	0.00785
RP11-370I10.12	1.15483	2.22658	0.00555
MIB2	1.15449	2.22606	0.00555
ZNF165	1.15313	2.22396	0.0009
SNX29	1.15052	2.21994	0.00015
BBS12	1.15039	2.21974	5e-05
PHGDH	1.14957	2.21848	5e-05
STARD8	1.14951	2.21839	5e-05
PIGC	1.14873	2.21719	5e-05
RGS12	1.14831	2.21654	0.0083
TRIM24	1.14792	2.21594	5e-05
ZDHHC21	1.14762	2.21548	0.0037
USP35	1.14761	2.21547	0.0088
UBE2L6	1.14701	2.21454	5e-05
ARHGEF10	1.14625	2.21338	0.0006
P3H1	1.14617	2.21326	5e-05
SPOPL	1.14463	2.21089	0.00215
PEAR1	1.14446	2.21063	0.00135
ARHGEF2	1.1443	2.21039	0.0065
MSRB2	1.14361	2.20933	0.0048
STAT6	1.14337	2.20896	0.00115
ZNF720	1.14331	2.20887	0.0055
HERPUD2	1.14113	2.20554	5e-05
NBR1	1.14038	2.20439	0.0001
MAP4K5	1.13956	2.20314	0.01195
GRASP	1.13919	2.20257	0.0147
WDR31	1.13843	2.20141	0.0068
FAM195B	1.13826	2.20115	5e-05
RPP25	1.13747	2.19995	5e-05
CTNNA1	1.1369	2.19908	5e-05
GPR108	1.13612	2.19789	0.00315
ERLEC1	1.13595	2.19763	5e-05
GADD45A	1.1347	2.19573	5e-05
ANKRD10	1.13223	2.19197	0.00055
TAPBP,ZBTB22	1.13104	2.19017	5e-05
UGDH-AS1	1.13047	2.1893	5e-05
TVP23B	1.12858	2.18643	5e-05
CCDC74A	1.12816	2.1858	5e-05
RGL2	1.12636	2.18307	0.00695
ADAMTS6	1.12562	2.18195	0.0068
PLA2G15	1.12542	2.18165	0.00045
TBC1D8B	1.12515	2.18124	5e-05
IRS2	1.1243	2.17996	0.00035
PPM1J,RHOC,RP11-426L16.10	1.12312	2.17818	5e-05
DAAM1	1.12204	2.17655	0.0011
PANX1	1.12019	2.17376	5e-05
TLDC1	1.12012	2.17365	0.0005
FBXW7	1.11909	2.1721	0.0001
MATN1-AS1	1.11891	2.17183	0.0019
BTN2A2	1.11874	2.17157	0.00035
NBPF8	1.11831	2.17093	5e-05
RNF168	1.11722	2.16929	5e-05
B4GALT4	1.11697	2.16891	0.00085
MAP3K2	1.11646	2.16814	5e-05
SEL1L3	1.11537	2.16651	5e-05
HSPA8P1	1.11537	2.16651	0.0059
MAN2B2	1.11491	2.16581	0.00035
ARHGAP17	1.11341	2.16356	5e-05
FURIN	1.11318	2.16322	5e-05
PPP1R3B	1.11062	2.15938	0.00015
C2orf16	1.1104	2.15906	0.00035
LINGO1	1.10512	2.15117	0.00055
CBL	1.10468	2.15051	5e-05
AKR1E2	1.10386	2.14929	0.0005
RPS6KA3	1.10346	2.14869	0.00175
CCNY	1.10333	2.1485	0.0001
MYO9B	1.10161	2.14594	0.00015
ZNF396	1.10134	2.14554	0.0066
FLVCR1	1.09794	2.14049	0.0126
DCK,MOB1B	1.09717	2.13935	5e-05
GPSM1	1.09658	2.13847	0.0054
SUSD6	1.09657	2.13846	0.004
SLC29A3	1.09478	2.13581	0.00045
EFHD2	1.09428	2.13507	5e-05
FAM168A	1.09401	2.13467	5e-05
RNFT1	1.09306	2.13326	0.00855
RP11-218M22.1	1.09242	2.13231	0.0009
SEC23A	1.09165	2.13118	0.0002
OSBPL2	1.0912	2.13051	0.0014
CST3	1.0904	2.12933	5e-05
TDRD7	1.08964	2.12821	5e-05
SESN2	1.08938	2.12783	5e-05
EIF1B	1.08773	2.12539	5e-05
ARHGAP42	1.08772	2.12538	0.0154
IRF2	1.08668	2.12385	0.00065
KIAA1107	1.08552	2.12214	0.0017
TNFRSF1A	1.0854	2.12196	5e-05
SPECC1	1.08539	2.12195	0.0045
BRPF3	1.08488	2.1212	0.00085
GRIN2D	1.08386	2.1197	5e-05
PTPN12	1.08329	2.11886	0.0001
RHOH	1.08126	2.11588	5e-05
SIGIRR	1.0803	2.11448	5e-05
CTSS	1.08017	2.11429	0.001
FCHO2	1.07854	2.1119	0.00385
PLAU	1.07713	2.10983	0.0004
NBPF20	1.07622	2.1085	0.00095
SSFA2	1.0762	2.10848	0.00205
AGRN	1.07569	2.10773	0.0031
EIF2AK3	1.07415	2.10548	0.0023
PDXDC2P,RP11-419C5.2	1.07376	2.10491	0.00205
SWT1	1.07326	2.10418	5e-05
PARP14	1.07318	2.10407	0.00025
CTNNB1	1.07221	2.10265	5e-05
PIK3CB	1.07189	2.10219	5e-05
MAPKAPK2	1.07134	2.10138	5e-05
FEM1C	1.06991	2.0993	5e-05
IQGAP1	1.06909	2.09811	0.00025
ZBTB43	1.0686	2.0974	0.0011
KLHL22,SCARF2,XXbac-B562F10.12	1.06796	2.09647	5e-05
TBRG1	1.06732	2.09554	0.0001
PLOD1	1.06697	2.09503	5e-05
FAM219A	1.06673	2.09468	5e-05
TMBIM6	1.06631	2.09407	0.0003
CYB561	1.06623	2.09395	5e-05
APLP2	1.06611	2.09378	5e-05
VCL	1.06557	2.093	5e-05
CLK4	1.06526	2.09255	0.00275
CHMP4B	1.06517	2.09242	5e-05
ZRANB2-AS2	1.06507	2.09227	0.0041
GABRE	1.06443	2.09134	0.00385
PRF1	1.06431	2.09117	0.0004
ING1	1.063	2.08927	0.0082
GOLGA5	1.06223	2.08816	5e-05
DENND1A	1.06218	2.08808	0.00015
SLC35B3	1.0615	2.0871	5e-05
DOCK7	1.06104	2.08644	0.0034
BSDC1	1.06084	2.08615	5e-05
FAM101B	1.06081	2.0861	5e-05
ICAM5	1.06021	2.08524	5e-05
RASSF5	1.06003	2.08497	0.00045
KHNYN	1.05944	2.08412	0.0006
AL589743.1	1.05744	2.08124	5e-05
FMR1NB	1.05609	2.07929	0.00895
HMGCL	1.05535	2.07822	5e-05
CEACAM19,PVR	1.05484	2.07749	0.00015
AC025335.1	1.05399	2.07626	0.0072
AREG	1.05387	2.07609	0.0002
TP53BP1	1.05359	2.07569	5e-05
RHBDD2	1.05304	2.0749	0.00035
[truncated: 557 more rows]

## Sheet: Downregulated
Gene Name	log2(fold_change)	fold_change	p_value
AURKAIP1	-1.0015	-2.00208	5e-05
RPS6KA1	-1.00166	-2.0023	5e-05
ECT2	-1.00207	-2.00287	0.0002
EIF3K	-1.00292	-2.00405	5e-05
GSTK1	-1.00344	-2.00477	5e-05
ZC3H7B	-1.00349	-2.00484	5e-05
RITA1	-1.00359	-2.00498	0.0002
TOP2A	-1.00441	-2.00612	5e-05
HDAC2	-1.00446	-2.00619	0.0001
TACC3	-1.00447	-2.00621	5e-05
AP002884.2,BCO2,SDHD,TEX12	-1.00449	-2.00623	0.00355
PHF6	-1.00492	-2.00683	5e-05
USP21	-1.00501	-2.00696	0.0146
FAM207A	-1.00528	-2.00733	5e-05
RPS11	-1.0061	-2.00847	5e-05
ERI3	-1.0071	-2.00987	0.0002
RBMX	-1.00813	-2.0113	5e-05
CEP85	-1.0091	-2.01266	5e-05
NELFB	-1.00944	-2.01313	5e-05
C15orf41	-1.0102	-2.01419	0.00415
HEATR3	-1.01033	-2.01437	0.0002
LINC00641	-1.01054	-2.01467	0.00155
CTNNAL1	-1.01077	-2.01499	5e-05
NOL10	-1.01117	-2.01555	0.0002
RP11-423H2.1,RP11-423H2.3	-1.01125	-2.01566	0.00085
PRC1	-1.01153	-2.01605	0.00625
PTCD3	-1.01156	-2.01609	0.0017
PRPF19	-1.01213	-2.01689	5e-05
PTBP1	-1.01253	-2.01745	5e-05
MRPS28,RP11-26J3.4,TPD52	-1.01288	-2.01794	0.0001
COX11	-1.01357	-2.0189	0.0089
ICT1	-1.01373	-2.01912	5e-05
QRSL1	-1.01415	-2.01971	0.01655
DICER1	-1.01498	-2.02087	0.0002
LRRC75A	-1.01508	-2.02101	0.0021
PIGH	-1.01515	-2.02111	0.00125
MRPS21	-1.01594	-2.02222	5e-05
ECHDC1	-1.0161	-2.02244	5e-05
GUSBP1	-1.01611	-2.02246	0.0076
SGF29	-1.01714	-2.0239	0.01655
CSTF2	-1.01743	-2.02431	5e-05
DDX56	-1.01746	-2.02435	5e-05
AHCTF1	-1.01789	-2.02496	5e-05
EIF2D	-1.01805	-2.02518	0.00055
AC104534.3,ECH1,HNRNPL	-1.0181	-2.02525	5e-05
IDE	-1.01826	-2.02547	0.00215
DEAF1	-1.01863	-2.02599	0.0054
BGLAP,PMF1,PMF1-BGLAP	-1.01897	-2.02647	5e-05
UQCRC2	-1.01913	-2.0267	5e-05
TPTEP1	-1.01978	-2.02761	0.0007
RBM7,REXO2,RP11-212D19.4	-1.01992	-2.02781	5e-05
VWA8	-1.02023	-2.02824	0.0007
CARNMT1	-1.02049	-2.02861	0.0139
BAG4	-1.02203	-2.03077	0.0093
RBBP8	-1.02239	-2.03128	0.0002
GNL3	-1.02297	-2.0321	0.0015
TMEM5	-1.02302	-2.03217	0.00025
CCDC85B	-1.02317	-2.03238	0.0001
ADK	-1.0239	-2.03341	5e-05
UTP6	-1.02434	-2.03403	5e-05
ATP5B	-1.02447	-2.03421	5e-05
MED30	-1.02454	-2.03431	0.0029
PDCD2	-1.02575	-2.03602	5e-05
PDZD8	-1.02649	-2.03706	0.00045
TEC	-1.02658	-2.03719	0.0026
SRSF3	-1.02685	-2.03757	5e-05
TOMM40L	-1.02712	-2.03795	0.00985
DCAF4	-1.0284	-2.03976	0.00625
RPL22L1	-1.02855	-2.03997	5e-05
RFC2	-1.02917	-2.04085	5e-05
IGF2BP1	-1.0298	-2.04174	0.00025
ZFP64	-1.02987	-2.04184	0.0063
DAP3	-1.03051	-2.04275	0.00035
DFFB	-1.03057	-2.04283	0.0128
EEF1B2	-1.03076	-2.0431	0.0011
APIP	-1.03102	-2.04347	0.0005
SMPD4	-1.03112	-2.04361	0.00505
RP11-111M22.3	-1.03128	-2.04384	0.00245
HINT2	-1.03229	-2.04527	0.00145
TUBD1	-1.03264	-2.04576	0.00445
DFFA	-1.03333	-2.04674	5e-05
AC092192.1	-1.03382	-2.04744	5e-05
MTMR2	-1.03428	-2.04809	5e-05
THADA	-1.03429	-2.04811	0.00085
EXOSC10	-1.03444	-2.04832	5e-05
NCAPG	-1.03451	-2.04842	0.0001
FRAT2	-1.03491	-2.04899	0.0001
SUV39H2	-1.0351	-2.04926	0.0017
POLE3	-1.0356	-2.04997	5e-05
MRPL44	-1.03591	-2.05041	5e-05
PPP2R1B	-1.03598	-2.05051	0.0006
WDR36	-1.03687	-2.05177	0.00035
CKB	-1.03778	-2.05307	5e-05
EIF4A3	-1.03803	-2.05342	5e-05
CRY2	-1.0388	-2.05452	0.0031
NUBP2	-1.04072	-2.05725	0.003
ECHDC2	-1.04102	-2.05768	5e-05
NARF	-1.04127	-2.05804	5e-05
TMEM41A	-1.04155	-2.05844	5e-05
HSP90AA1	-1.04214	-2.05928	5e-05
COX7C	-1.04326	-2.06088	5e-05
POLG2	-1.0435	-2.06122	0.00075
PCIF1	-1.0435	-2.06122	0.0014
MPST	-1.04386	-2.06174	0.00065
ARHGAP11A	-1.04403	-2.06198	0.00275
ATP7A	-1.04435	-2.06244	0.00035
FAM65C	-1.04466	-2.06288	5e-05
URB1-AS1	-1.04478	-2.06305	0.00665
MYADML2,PYCR1	-1.045	-2.06337	0.00015
PHF14	-1.0454	-2.06394	5e-05
MRS2	-1.04573	-2.06441	5e-05
TTC32	-1.0462	-2.06508	5e-05
MANEA	-1.04696	-2.06617	0.00165
CISD2	-1.04762	-2.06712	5e-05
CDCA5	-1.04763	-2.06713	0.0087
TGS1	-1.04827	-2.06805	0.00025
TPI1P2	-1.05006	-2.07062	0.01025
PYCRL	-1.05025	-2.07089	5e-05
PARK7	-1.05035	-2.07103	5e-05
UTP15	-1.05115	-2.07218	0.00415
AC009133.12	-1.05156	-2.07277	0.00045
FAM104B	-1.05164	-2.07288	0.01425
KRT10	-1.05262	-2.07429	5e-05
GTF2H1	-1.05374	-2.0759	5e-05
PWWP2B	-1.05386	-2.07608	0.0036
DHX30	-1.05467	-2.07724	5e-05
HNRNPAB	-1.05534	-2.07821	5e-05
DYRK4,GALNT8,KCNA6,NDUFA9,RP11-234B24.6,RP11-500M8.7	-1.05696	-2.08054	5e-05
LONRF1	-1.05758	-2.08144	0.0027
WDR76	-1.05833	-2.08252	0.00015
RP4-734P14.4,SNRPB,ZNF343	-1.06086	-2.08617	5e-05
ANK1	-1.06208	-2.08794	0.0004
IMP3	-1.06223	-2.08816	0.0007
DNAAF2	-1.06507	-2.09227	5e-05
RAD18	-1.06524	-2.09252	0.00025
SLC9A3R1	-1.06529	-2.09259	0.0001
CENPL	-1.06549	-2.09288	0.00245
EIF2B1	-1.06597	-2.09358	0.00085
GALNT2	-1.06613	-2.09381	0.00085
DPH5	-1.06651	-2.09436	0.00335
ICK	-1.06706	-2.09516	0.00845
HTATSF1	-1.06729	-2.09549	5e-05
SERPINI1	-1.06777	-2.09619	0.0067
MAGI3	-1.06801	-2.09654	0.00295
STOML2	-1.06842	-2.09714	5e-05
UTP18	-1.06853	-2.0973	5e-05
MZT2A	-1.06854	-2.09731	5e-05
ATPAF1	-1.06904	-2.09804	5e-05
DDX20	-1.06938	-2.09853	0.0015
HPS4	-1.0696	-2.09885	0.0001
CSRP2BP,PET117	-1.06973	-2.09904	0.00035
TIMELESS	-1.07036	-2.09996	5e-05
NDUFB8,RP11-411B6.6,SEC31B	-1.07091	-2.10076	0.00035
AK2	-1.07128	-2.1013	5e-05
MCU	-1.07238	-2.1029	0.0007
BRF1	-1.07325	-2.10417	0.0069
ELP6	-1.07349	-2.10452	5e-05
KDM8	-1.07384	-2.10503	0.0072
DZIP3	-1.07398	-2.10523	0.00565
UQCRQ	-1.07416	-2.1055	5e-05
DUS1L	-1.07449	-2.10598	5e-05
TUBB	-1.07528	-2.10713	0.0003
C2orf15,LIPT1,MRPL30,RP11-111H13.1,RP11-38C17.1	-1.07536	-2.10725	0.0017
AHSA1	-1.07569	-2.10773	5e-05
GSE1	-1.07724	-2.11	0.0008
GLMN	-1.0775	-2.11038	0.00885
UQCRH	-1.08048	-2.11474	5e-05
GPN3	-1.08082	-2.11524	5e-05
CTD-2510F5.6,PRR11,SMG8	-1.08122	-2.11582	5e-05
YBX3	-1.08271	-2.11801	5e-05
CCT7	-1.08364	-2.11938	5e-05
ORC5	-1.08365	-2.11939	5e-05
ZNF100	-1.08409	-2.12004	0.0002
AP000721.4,COX8A,OTUB1	-1.08465	-2.12086	5e-05
ESD	-1.08465	-2.12086	5e-05
NGDN	-1.08583	-2.1226	5e-05
PSMA3	-1.08632	-2.12332	5e-05
SMPD2	-1.08647	-2.12354	0.0035
ENOPH1	-1.08665	-2.1238	5e-05
SART3	-1.08682	-2.12405	0.00035
TNFRSF8	-1.08711	-2.12448	0.0019
PTPRR	-1.08722	-2.12464	0.0002
UNG	-1.08772	-2.12538	5e-05
TBXA2R	-1.08849	-2.12651	0.0055
SKIV2L2	-1.08927	-2.12766	0.0002
HACD3	-1.09001	-2.12876	5e-05
PAQR8	-1.09182	-2.13143	5e-05
C1orf35	-1.09212	-2.13187	5e-05
MTIF2	-1.09232	-2.13217	5e-05
USP5	-1.09334	-2.13367	0.0003
SUCLG1	-1.09356	-2.134	5e-05
ADCK2,NDUFB2	-1.0944	-2.13524	0.0062
NBPF1	-1.09463	-2.13558	0.0017
EXOSC8	-1.09463	-2.13558	0.00235
GPAM	-1.09521	-2.13644	0.00025
ISOC2	-1.09539	-2.13671	5e-05
PRICKLE4,TOMM6	-1.09586	-2.1374	5e-05
TMEM261	-1.09601	-2.13763	0.0009
NRM	-1.09699	-2.13908	0.00065
MYO9A	-1.09771	-2.14015	0.00335
DYNC1LI1	-1.09837	-2.14113	5e-05
CDKN1C	-1.09842	-2.1412	0.0008
TMEM201	-1.09861	-2.14148	5e-05
DHRS13	-1.09978	-2.14322	5e-05
CBWD1	-1.09988	-2.14337	0.00015
ITGB3BP	-1.09989	-2.14338	0.00015
CRAMP1,HN1L,LA16c-431H6.6	-1.09996	-2.14349	0.0001
URM1	-1.10047	-2.14425	0.0001
DARS2	-1.10081	-2.14475	5e-05
SLC25A33	-1.10095	-2.14496	5e-05
TARBP1	-1.10121	-2.14535	0.00035
ENY2	-1.10273	-2.14761	0.00025
PLEKHH3	-1.10305	-2.14808	0.00095
SLC25A13	-1.10346	-2.14869	0.0007
THAP4	-1.10357	-2.14886	0.0042
PRMT7	-1.10636	-2.15302	0.00025
FOPNL	-1.10665	-2.15345	5e-05
D2HGDH	-1.10756	-2.15481	0.0069
METTL21B,RP11-571M6.15,TSFM	-1.10814	-2.15568	0.00025
PAQR4	-1.10822	-2.1558	0.0013
C4orf48	-1.10889	-2.1568	0.00335
RPE	-1.1109	-2.1598	0.0004
HNRNPD	-1.111	-2.15995	5e-05
MRPL47	-1.11169	-2.16099	5e-05
TMEM147	-1.11189	-2.16129	5e-05
WDSUB1	-1.11206	-2.16154	0.00055
NOS3	-1.11264	-2.16241	0.0043
SDHB	-1.1127	-2.1625	5e-05
RSL1D1	-1.1135	-2.1637	5e-05
SCO1	-1.11417	-2.1647	0.00265
SLC25A23	-1.11475	-2.16557	5e-05
SGTA	-1.11483	-2.16569	5e-05
LSM6	-1.11506	-2.16604	0.0001
GNB4	-1.11539	-2.16654	0.0004
AK6,TAF9	-1.11549	-2.16669	5e-05
PSMB3	-1.11557	-2.16681	5e-05
KDELC1	-1.11559	-2.16684	0.0003
WDR61	-1.11599	-2.16744	5e-05
FAM167A-AS1,TDH	-1.11715	-2.16918	0.01035
MZT1	-1.11749	-2.16969	5e-05
ZCCHC4	-1.11754	-2.16977	5e-05
SUCLA2	-1.11797	-2.17041	5e-05
ADCK1	-1.11907	-2.17207	0.00445
COLGALT1	-1.11956	-2.17281	0.00015
RPS9	-1.11957	-2.17282	5e-05
MICALL2	-1.11964	-2.17293	0.00115
RBX1	-1.12251	-2.17725	5e-05
DDX11	-1.12253	-2.17728	0.0044
FLAD1	-1.12353	-2.17879	5e-05
SNHG16,SNORD1A	-1.12361	-2.17892	0.0001
UROS	-1.12371	-2.17907	5e-05
AGPS	-1.12421	-2.17982	0.00155
CCDC94	-1.12429	-2.17994	5e-05
NOP2	-1.12462	-2.18044	5e-05
SGOL1	-1.12693	-2.18394	0.0004
SKA2	-1.12698	-2.18401	0.0015
DNAJC19	-1.12766	-2.18504	5e-05
C5orf15	-1.12823	-2.1859	0.0001
LCLAT1	-1.12831	-2.18603	0.0085
PDHA1	-1.12856	-2.1864	5e-05
TIMM10	-1.12943	-2.18772	5e-05
PDCL3	-1.1302	-2.18889	0.00015
MRPL20	-1.13064	-2.18956	5e-05
TBCE	-1.13159	-2.191	5e-05
CENPJ	-1.13204	-2.19168	0.0011
CDC42EP1	-1.13318	-2.19342	5e-05
NDUFAF5	-1.13419	-2.19495	0.001
SEH1L	-1.1342	-2.19497	5e-05
HSF2	-1.13476	-2.19582	5e-05
CCDC28B	-1.13482	-2.19591	0.00155
RPUSD2	-1.13499	-2.19617	5e-05
APOOL	-1.13499	-2.19617	0.00805
PRPS2	-1.1354	-2.19679	5e-05
TEX30	-1.13555	-2.19702	0.00015
WDR5	-1.13565	-2.19718	0.0001
RPS21	-1.13577	-2.19736	5e-05
OTUD6B	-1.13585	-2.19748	5e-05
PSMB2	-1.13626	-2.1981	5e-05
NOP14	-1.13668	-2.19874	5e-05
TPRKB	-1.13679	-2.19891	5e-05
NDUFAF2	-1.13681	-2.19894	5e-05
MRPL18	-1.13683	-2.19897	5e-05
KIF18A	-1.13703	-2.19928	5e-05
SCAP	-1.13839	-2.20135	0.00035
ZNF724P	-1.1386	-2.20167	0.00725
FH	-1.13903	-2.20233	5e-05
SCFD2	-1.13918	-2.20256	5e-05
POP7	-1.13972	-2.20338	5e-05
NAA50	-1.14035	-2.20434	5e-05
XPO5	-1.14044	-2.20448	5e-05
N6AMT1	-1.14057	-2.20468	0.00485
SLC39A8	-1.14084	-2.20509	0.0001
PHF7	-1.14085	-2.20511	0.0023
WDR89	-1.14131	-2.20581	5e-05
DDX27	-1.14143	-2.206	0.00215
MRPL50	-1.14184	-2.20662	5e-05
LINC01033	-1.14196	-2.20681	0.00165
APEH	-1.14202	-2.2069	0.00075
C17orf80	-1.14348	-2.20913	0.00555
TSPO	-1.14369	-2.20945	0.00015
STK25	-1.14479	-2.21114	0.0009
RASGEF1A	-1.14487	-2.21126	0.001
RP11-637O19.3,SYCP2L,TMEM14B	-1.14565	-2.21246	5e-05
CLSPN	-1.1469	-2.21438	5e-05
NUDT12	-1.14729	-2.21497	5e-05
MTO1	-1.14751	-2.21531	0.00015
RPS5	-1.14774	-2.21567	5e-05
C2orf44	-1.14778	-2.21573	0.0001
ANAPC1	-1.14818	-2.21634	0.00935
GTSE1	-1.14825	-2.21645	5e-05
TERC	-1.14857	-2.21694	5e-05
CTAG2	-1.14885	-2.21737	0.0022
CMTR1	-1.14902	-2.21763	5e-05
PTPRC	-1.15141	-2.22131	0.0004
SUPT16H	-1.15149	-2.22143	5e-05
FDPS	-1.15197	-2.22217	5e-05
GAB3	-1.15212	-2.2224	0.001
PWP1	-1.15297	-2.22371	5e-05
SPON2	-1.15317	-2.22402	0.00995
ZNF204P	-1.15341	-2.22439	0.0001
RP11-620J15.3	-1.15362	-2.22471	5e-05
C1orf131	-1.15374	-2.2249	5e-05
CXCL3	-1.15381	-2.22501	0.00345
CSPG4P11	-1.15457	-2.22618	0.0002
C1orf112	-1.15518	-2.22712	0.0147
TRUB1	-1.15622	-2.22873	0.00115
NDUFB3	-1.15687	-2.22973	0.0023
MVD	-1.15751	-2.23072	0.00035
POLR2I	-1.1589	-2.23287	0.00225
BCS1L	-1.1589	-2.23287	0.00655
TTI1	-1.15919	-2.23332	5e-05
GAMT	-1.15977	-2.23422	5e-05
PES1	-1.15978	-2.23423	5e-05
DBR1	-1.15983	-2.23431	0.0002
PPIL3	-1.16002	-2.23461	0.00065
CKS1B	-1.16195	-2.2376	5e-05
FAM35A	-1.16212	-2.23786	0.007
CLPP	-1.16313	-2.23943	5e-05
RP11-498C9.13	-1.16333	-2.23974	0.014
UQCR10	-1.16337	-2.2398	5e-05
ZBTB2	-1.16344	-2.23991	5e-05
UCP2	-1.16408	-2.2409	0.00045
CRYZ	-1.16447	-2.24151	0.0002
KIF20B	-1.16487	-2.24213	5e-05
RMI1	-1.16547	-2.24306	0.0002
PWP2	-1.16604	-2.24395	0.00015
EIF3C	-1.1673	-2.24591	0.00175
SCARNA15,SNHG21	-1.16753	-2.24627	0.0114
TANGO6	-1.16828	-2.24744	0.00645
ZNF330	-1.16829	-2.24745	5e-05
ARL4A	-1.16925	-2.24895	5e-05
ILF3-AS1	-1.16981	-2.24982	5e-05
RP11-671C19.2	-1.16998	-2.25009	0.00995
WDHD1	-1.17096	-2.25161	5e-05
ATIC	-1.17177	-2.25288	0.0001
CDKN3	-1.17186	-2.25302	0.0001
APOO	-1.17272	-2.25436	0.0044
FAM96A	-1.17314	-2.25502	5e-05
PRDX4	-1.17361	-2.25575	5e-05
SLC22A23	-1.17409	-2.25651	0.0095
RPL14	-1.17422	-2.25671	5e-05
MLST8	-1.17473	-2.25751	0.00545
NAE1	-1.17568	-2.25899	5e-05
KDM1A	-1.17664	-2.2605	5e-05
THOC3	-1.17669	-2.26058	0.00015
GGA1	-1.17695	-2.26098	5e-05
MPC2	-1.17756	-2.26194	0.0013
RAD51	-1.17855	-2.26349	0.0001
BOLA3	-1.17881	-2.2639	5e-05
MIIP	-1.17993	-2.26566	5e-05
TMPO	-1.18042	-2.26643	5e-05
GTF2H2	-1.1812	-2.26765	0.0001
TTF2	-1.18194	-2.26882	0.0001
TRMT10C	-1.18273	-2.27006	5e-05
INHBE	-1.18278	-2.27014	0.00045
TSEN15	-1.18288	-2.2703	0.0001
C17orf89	-1.18296	-2.27042	0.0005
UBE2T	-1.18342	-2.27115	5e-05
MRPL39	-1.18427	-2.27248	5e-05
SET	-1.18481	-2.27333	5e-05
ZNF43	-1.18512	-2.27382	0.0039
C1S,EMG1,RP3-461F17.3	-1.18523	-2.274	0.00015
ZNF689	-1.18542	-2.2743	5e-05
TYMS	-1.18562	-2.27461	0.0018
ILF3	-1.1857	-2.27474	5e-05
FARSA	-1.18575	-2.27482	5e-05
ATP5F1	-1.18581	-2.27491	5e-05
ATP6V1A	-1.1865	-2.276	5e-05
TBL3	-1.18712	-2.27698	0.0001
TNPO2	-1.18775	-2.27797	0.0075
DOHH	-1.18804	-2.27843	5e-05
MRPL27	-1.19167	-2.28417	5e-05
RNF126	-1.19167	-2.28417	5e-05
MCM4	-1.19186	-2.28447	0.00125
NUP160	-1.19232	-2.2852	5e-05
DDX12P	-1.19452	-2.28869	0.0152
NFRKB	-1.19635	-2.29159	5e-05
DDX31	-1.19666	-2.29208	0.0027
PIEZO1	-1.19794	-2.29412	0.0008
CCNG1	-1.1985	-2.29501	5e-05
C17orf96	-1.19911	-2.29598	0.00085
TMA16	-1.19929	-2.29627	5e-05
METTL3	-1.19975	-2.297	0.0003
ZNF273	-1.20077	-2.29862	5e-05
GNL3L	-1.20187	-2.30038	5e-05
TADA1	-1.20226	-2.301	5e-05
CH17-373J23.1	-1.20232	-2.30109	5e-05
ACBD6	-1.2027	-2.3017	5e-05
DMBX1	-1.20373	-2.30334	0.0032
RFC5	-1.20382	-2.30349	0.00055
SNU13	-1.20417	-2.30405	5e-05
TMEM237	-1.20447	-2.30453	0.00025
PDXP,SH3BP1	-1.20457	-2.30469	0.00455
NUP93	-1.20471	-2.30491	5e-05
DPH2	-1.20483	-2.3051	5e-05
MAN2A2	-1.20498	-2.30534	0.00035
APRT	-1.20519	-2.30568	5e-05
CCT8	-1.20565	-2.30641	5e-05
PIM2	-1.20601	-2.30699	5e-05
SGMS1	-1.20605	-2.30705	5e-05
SOCS2	-1.20616	-2.30723	5e-05
GOT2	-1.2062	-2.30729	5e-05
ATP5A1	-1.20652	-2.3078	5e-05
ZNF248	-1.20653	-2.30782	0.00165
CTD-2651B20.6	-1.20702	-2.3086	0.00135
ATP5G3	-1.208	-2.31017	5e-05
C16orf13	-1.20805	-2.31025	5e-05
NDUFAB1	-1.20807	-2.31028	5e-05
ANP32E	-1.20841	-2.31083	0.00045
MBLAC2	-1.20899	-2.31176	0.00155
KLHDC4	-1.209	-2.31177	5e-05
NOL4L	-1.20925	-2.31217	0.0008
HNRNPA1P48	-1.20927	-2.31221	0.01145
DNMT1,S1PR2	-1.2105	-2.31418	5e-05
PSMG3	-1.21077	-2.31461	5e-05
NSL1	-1.21091	-2.31484	5e-05
RHOT1	-1.21258	-2.31752	5e-05
NUP85	-1.21281	-2.31789	5e-05
STRIP2	-1.21302	-2.31822	5e-05
SETD8	-1.21337	-2.31879	5e-05
U1	-1.21367	-2.31927	0.00015
TIMM21	-1.21403	-2.31985	5e-05
KIF23	-1.21405	-2.31988	5e-05
CDKN2AIPNL	-1.21414	-2.32002	5e-05
AD000671.6,IGFLR1,U2AF1L4	-1.21425	-2.3202	0.01215
NUDT1	-1.21484	-2.32115	0.0001
NDUFS7	-1.21565	-2.32245	5e-05
ATPIF1	-1.21569	-2.32252	5e-05
HSPA4L	-1.21596	-2.32295	5e-05
MRPS24,URGCP,URGCP-MRPS24	-1.21637	-2.32361	5e-05
E2F8	-1.21723	-2.325	0.0004
ZNF598	-1.21745	-2.32535	5e-05
XRCC2	-1.21776	-2.32585	5e-05
GGT1,SNRPD3	-1.21784	-2.32598	5e-05
SSB	-1.21798	-2.32621	5e-05
KNTC1	-1.21839	-2.32687	5e-05
PPP1CC	-1.21851	-2.32706	5e-05
AIFM2	-1.21911	-2.32803	5e-05
KDM2B	-1.21975	-2.32906	0.00015
PHF20	-1.21995	-2.32939	0.0004
DDX55	-1.22056	-2.33037	0.0017
ZNF589	-1.22059	-2.33042	0.001
GADD45GIP1	-1.22143	-2.33178	0.0001
CDC20	-1.22219	-2.33301	5e-05
ANKRD18EP	-1.22236	-2.33328	0.0161
RPS23	-1.22345	-2.33504	5e-05
ABCF2	-1.22428	-2.33639	5e-05
YBX1	-1.22481	-2.33725	5e-05
B4GALT2	-1.22531	-2.33806	5e-05
RP11-574K11.24	-1.22531	-2.33806	5e-05
RWDD3,TMEM56,TMEM56-RWDD3	-1.22534	-2.33811	5e-05
MTMR4	-1.22617	-2.33945	0.0001
PKMYT1	-1.22626	-2.3396	0.0005
NSMCE4A	-1.22687	-2.34059	5e-05
NMRAL1	-1.22709	-2.34094	0.0007
TCOF1	-1.22771	-2.34195	0.00035
SULT1A1	-1.22778	-2.34206	0.00025
MRPS23	-1.22811	-2.3426	0.00015
SKA3	-1.22886	-2.34382	5e-05
GFI1B	-1.2294	-2.34469	5e-05
SNRPG	-1.22997	-2.34562	5e-05
CDK6	-1.23075	-2.34689	5e-05
CDT1	-1.23157	-2.34822	0.00195
RRP1	-1.23181	-2.34861	0.0001
EEF1A2	-1.23194	-2.34883	5e-05
SDCCAG3	-1.23201	-2.34894	0.00615
XPO4	-1.23241	-2.34959	0.00025
PEX2	-1.23426	-2.35261	0.0011
RAD1	-1.23659	-2.35641	0.0006
CORO7,CORO7-PAM16,PAM16	-1.23784	-2.35845	0.00035
ST6GALNAC2	-1.23839	-2.35935	5e-05
C22orf34	-1.23908	-2.36048	5e-05
NUF2	-1.23943	-2.36105	0.0001
NCALD	-1.24146	-2.36438	0.0001
PI4KAP1	-1.24206	-2.36536	0.0009
CDKN2C	-1.24225	-2.36567	5e-05
EXOSC2	-1.24229	-2.36574	5e-05
MRPS18B	-1.24232	-2.36579	0.00075
SMC2	-1.24232	-2.36579	5e-05
MRPS27	-1.24482	-2.36989	0.00145
PAK2	-1.24501	-2.3702	5e-05
ATP5I	-1.24546	-2.37094	5e-05
CEP78	-1.24593	-2.37171	5e-05
PRKDC	-1.24639	-2.37247	0.0008
CWF19L1	-1.2482	-2.37545	0.00015
MRPL3	-1.24877	-2.37639	5e-05
SCARB1	-1.24907	-2.37688	5e-05
NENF	-1.24982	-2.37812	5e-05
PLK1	-1.24988	-2.37822	5e-05
SRI	-1.25034	-2.37897	5e-05
MRPL13	-1.25124	-2.38046	0.0001
GTF2I	-1.25245	-2.38246	5e-05
LPCAT3	-1.25277	-2.38299	0.00695
HSD3B7,SETD1A	-1.25298	-2.38333	5e-05
LMNB1	-1.25617	-2.38861	5e-05
SRSF2	-1.25716	-2.39025	0.0001
WBSCR22	-1.25774	-2.39121	5e-05
DDX54	-1.25814	-2.39187	5e-05
SLC18B1	-1.25892	-2.39317	5e-05
UMPS	-1.25921	-2.39365	5e-05
SLCO4A1	-1.26144	-2.39735	0.00015
TRAPPC2L	-1.26271	-2.39946	0.0066
GSG2	-1.26272	-2.39948	5e-05
ABCE1	-1.26326	-2.40038	0.00055
HSPBP1	-1.26369	-2.40109	5e-05
ADGRB3	-1.26373	-2.40116	5e-05
WDR75	-1.26377	-2.40122	5e-05
GCFC2	-1.26406	-2.40171	0.0012
USP1	-1.26495	-2.40319	5e-05
METTL2A	-1.26499	-2.40326	5e-05
CDCA4	-1.26533	-2.40382	5e-05
RWDD1	-1.26565	-2.40436	5e-05
SH3BGRL	-1.26571	-2.40446	5e-05
NDUFB7	-1.26604	-2.40501	5e-05
SMYD5	-1.26738	-2.40724	0.0001
NDUFS5	-1.26751	-2.40746	5e-05
ATRIP,TREX1	-1.26766	-2.40771	5e-05
TRMT10A	-1.26847	-2.40906	0.00575
CDCA2	-1.26858	-2.40924	5e-05
OVOL2,SNX5	-1.26966	-2.41105	0.00405
ZMYND19	-1.2703	-2.41212	5e-05
WWOX	-1.27048	-2.41242	0.00265
MTPAP	-1.27109	-2.41344	0.00085
SURF6	-1.27172	-2.41449	5e-05
RPS19	-1.27212	-2.41516	5e-05
GTF2H3	-1.27291	-2.41648	0.00775
MSH2	-1.27376	-2.41791	5e-05
TBRG4	-1.27432	-2.41885	0.00145
SLC25A17	-1.27479	-2.41964	5e-05
NEK2	-1.27542	-2.42069	5e-05
ECHDC3	-1.27619	-2.42199	0.0005
ZNF726	-1.27731	-2.42387	0.0023
MAD2L1	-1.27795	-2.42494	5e-05
ASB13	-1.27825	-2.42545	0.0145
RBM28	-1.2784	-2.4257	5e-05
ZNF107	-1.28028	-2.42886	0.00015
KIF22	-1.28122	-2.43044	5e-05
HS3ST3B1	-1.28175	-2.43134	0.0001
DAZAP1	-1.28189	-2.43157	5e-05
FAM98B	-1.28213	-2.43198	0.00025
DBF4B	-1.28282	-2.43314	5e-05
RP11-114H21.2	-1.2831	-2.43361	0.0103
FZD4	-1.28405	-2.43522	5e-05
ZYG11A	-1.2843	-2.43564	5e-05
LTV1,PHACTR2,RP3-468K18.5,RP3-468K18.7,ZC2HC1B	-1.28449	-2.43596	5e-05
PUSL1	-1.28452	-2.43601	0.00605
NOD1	-1.28501	-2.43684	0.0091
EXOSC9	-1.28532	-2.43736	0.0009
PSMA4	-1.28571	-2.43802	5e-05
PLCXD1	-1.28602	-2.43854	0.00065
SCCPDH	-1.28646	-2.43929	5e-05
COA4	-1.28746	-2.44098	5e-05
DDX18	-1.28778	-2.44152	5e-05
FANCA	-1.28785	-2.44164	0.0016
MFSD3	-1.28807	-2.44201	5e-05
TWISTNB	-1.28869	-2.44306	5e-05
MARCH1	-1.28913	-2.44381	5e-05
PUS7L	-1.28988	-2.44508	0.0006
C16orf91	-1.28988	-2.44508	5e-05
TMUB1	-1.29029	-2.44577	5e-05
HRAS	-1.29079	-2.44662	0.0005
LRMP	-1.29087	-2.44676	0.00455
BAG1	-1.29093	-2.44686	5e-05
CITED2	-1.29094	-2.44687	5e-05
DNAAF5	-1.29098	-2.44694	5e-05
C14orf169	-1.2914	-2.44765	5e-05
PAXIP1-AS1	-1.29141	-2.44767	5e-05
DOLPP1	-1.29162	-2.44803	5e-05
RAD51C	-1.29197	-2.44862	5e-05
TMEM183A	-1.29249	-2.4495	5e-05
GRHPR	-1.29308	-2.45051	5e-05
IMPDH2	-1.2937	-2.45156	5e-05
SLC29A2	-1.29382	-2.45176	5e-05
VBP1	-1.29382	-2.45176	5e-05
LONP1	-1.29402	-2.4521	0.0004
ABHD11	-1.29435	-2.45266	5e-05
RP11-638F5.2	-1.29526	-2.45421	0.00685
TPX2	-1.29608	-2.45561	5e-05
ABCC5	-1.29666	-2.45659	5e-05
GTPBP6	-1.29744	-2.45792	5e-05
TMEM177	-1.2975	-2.45803	5e-05
FOXM1	-1.29929	-2.46108	0.0055
UTP14A	-1.30056	-2.46324	5e-05
AC004556.1	-1.3006	-2.46331	0.0004
MAK16	-1.30083	-2.46371	0.0004
BDH2,SLC9B2	-1.30084	-2.46372	5e-05
NUDCD1	-1.30163	-2.46507	5e-05
KCTD15	-1.3019	-2.46553	0.0053
SNRPD2	-1.30227	-2.46617	5e-05
POLR2E	-1.30398	-2.46909	5e-05
PDCD5	-1.30501	-2.47085	5e-05
CHST12	-1.30558	-2.47183	0.00625
GMNN	-1.30571	-2.47205	5e-05
ATAD3A	-1.30652	-2.47344	5e-05
BUB1	-1.30662	-2.47361	5e-05
ZNF593	-1.30751	-2.47514	5e-05
SASS6	-1.30788	-2.47577	0.00025
MMAB	-1.30817	-2.47627	0.00085
NAT10	-1.30857	-2.47696	0.0017
EVL	-1.30921	-2.47806	0.0009
COQ2	-1.31006	-2.47952	0.0006
LRFN1	-1.31007	-2.47954	0.01565
SIVA1	-1.3104	-2.4801	5e-05
KIF18B	-1.31072	-2.48065	0.00025
CHEK2	-1.31079	-2.48077	5e-05
TIPIN	-1.3122	-2.4832	5e-05
PATZ1	-1.31224	-2.48327	0.0033
HNRNPDL	-1.31257	-2.48384	5e-05
RPS26	-1.31263	-2.48394	5e-05
BYSL	-1.3129	-2.4844	5e-05
METTL4	-1.31326	-2.48502	0.00175
PRKCQ-AS1	-1.31342	-2.4853	5e-05
GTF3C6	-1.31386	-2.48606	5e-05
NDUFA5	-1.31392	-2.48616	5e-05
NOL8	-1.31414	-2.48654	0.0001
ING3	-1.31447	-2.48711	5e-05
CTC-398G3.6,ECSIT,ELAVL3,ZNF653	-1.31487	-2.4878	0.0036
SMARCB1	-1.31548	-2.48885	0.00025
GTPBP4	-1.3156	-2.48906	0.00915
LIN9	-1.31745	-2.49225	5e-05
SPTBN2	-1.31762	-2.49255	0.00595
LYRM4	-1.31776	-2.49279	5e-05
FASTKD3	-1.31802	-2.49324	0.0098
RARG	-1.31829	-2.4937	0.00045
FAM162A	-1.31833	-2.49377	0.0002
PTGES3	-1.31834	-2.49379	5e-05
UQCC3	-1.31839	-2.49388	0.01495
ZFYVE28	-1.3194	-2.49562	0.00405
CCDC124	-1.31974	-2.49621	5e-05
DDHD2	-1.32024	-2.49708	0.01305
CLUHP3	-1.32099	-2.49837	0.0002
FAM86B1	-1.32135	-2.499	0.00065
PSAT1	-1.32359	-2.50288	5e-05
TPGS2	-1.32409	-2.50375	0.0001
RP11-473M20.16	-1.32481	-2.505	0.0028
VDAC3	-1.32514	-2.50557	5e-05
PRKCQ	-1.32602	-2.5071	5e-05
PMS1	-1.32638	-2.50773	0.00155
SLC25A26	-1.32648	-2.5079	0.00065
NUP107	-1.32658	-2.50807	5e-05
RP5-875O13.6	-1.32667	-2.50823	0.01255
FTSJ2	-1.32854	-2.51148	5e-05
NUFIP1	-1.32949	-2.51314	0.00715
TSPAN14	-1.32953	-2.51321	5e-05
CCDC137	-1.33021	-2.51439	5e-05
AC006538.4,DIRAS1,SLC39A3	-1.33028	-2.51451	0.0001
ZNF138	-1.33133	-2.51635	0.0001
MLLT1	-1.33137	-2.51642	5e-05
NDUFA12	-1.33172	-2.51703	5e-05
PPIA	-1.33378	-2.52062	5e-05
PHKB	-1.33426	-2.52146	0.0021
REXO4	-1.33429	-2.52151	5e-05
INCENP	-1.33437	-2.52165	0.0001
NDUFB6	-1.33439	-2.52169	5e-05
MBOAT1	-1.33533	-2.52333	5e-05
GLUL	-1.33544	-2.52352	5e-05
TCF3	-1.33631	-2.52505	5e-05
LIN7C	-1.33757	-2.52725	5e-05
ARHGAP19,ARHGAP19-SLIT1,SLIT1	-1.33869	-2.52922	5e-05
IBA57	-1.33928	-2.53025	0.0106
EBAG9	-1.34141	-2.53399	5e-05
ATP5D	-1.34146	-2.53408	5e-05
WDR43	-1.34334	-2.53738	5e-05
SHF	-1.34397	-2.53849	0.0023
DLAT	-1.34505	-2.54039	5e-05
HSPB1	-1.34761	-2.5449	5e-05
NABP2	-1.34907	-2.54748	5e-05
NOM1	-1.34933	-2.54794	0.0003
SRSF7	-1.3505	-2.55	5e-05
NOL9	-1.3524	-2.55337	5e-05
LDAH	-1.35366	-2.5556	5e-05
RP11-458D21.1	-1.35382	-2.55588	0.00565
SSBP1	-1.35386	-2.55595	5e-05
CCNE1	-1.35539	-2.55866	5e-05
NOC3L	-1.35547	-2.5588	5e-05
LINC01088	-1.35557	-2.55898	0.00055
EMC8	-1.35735	-2.56214	0.008
CCDC34	-1.35941	-2.5658	0.00035
LIAS	-1.36046	-2.56767	0.0004
ZNF180	-1.36207	-2.57054	0.0003
PARP1	-1.36223	-2.57082	5e-05
UBQLN4	-1.36288	-2.57198	5e-05
MS4A6A	-1.36326	-2.57266	0.0127
CCDC115	-1.36332	-2.57277	5e-05
CDC14A	-1.36357	-2.57321	5e-05
DNAJC11	-1.36459	-2.57503	5e-05
RBM41	-1.36793	-2.581	5e-05
FZD1	-1.36888	-2.5827	0.0001
MGST2	-1.3692	-2.58327	5e-05
ADRBK2	-1.37039	-2.5854	0.00485
ZNF675	-1.37062	-2.58582	5e-05
LINC00891	-1.37221	-2.58867	0.00215
AURKB	-1.37322	-2.59048	5e-05
RNU5D-1	-1.37351	-2.591	0.0001
CCT3	-1.37441	-2.59262	5e-05
CCDC183,RABL6,RP11-216L13.17,TMEM141	-1.37444	-2.59267	0.00215
ZFPM2	-1.37508	-2.59382	0.00265
PIF1	-1.3762	-2.59584	0.0005
SCRIB	-1.37776	-2.59865	0.00045
PPIP5K2	-1.37787	-2.59884	0.0001
GSR	-1.37873	-2.60039	5e-05
TXNDC16	-1.37889	-2.60068	0.00045
ALKBH4	-1.37964	-2.60203	0.01475
NOP58	-1.37966	-2.60207	5e-05
COA6	-1.37976	-2.60225	5e-05
NCL	-1.38106	-2.6046	5e-05
PCGF6	-1.38274	-2.60763	5e-05
ACTR5	-1.38277	-2.60769	5e-05
BLM	-1.38365	-2.60928	5e-05
FAM27C	-1.38368	-2.60933	0.0001
PDDC1	-1.38437	-2.61058	0.00115
MMS22L	-1.38467	-2.61112	0.0001
SLC25A1	-1.38495	-2.61163	5e-05
TIMM22	-1.38577	-2.61311	0.0048
EXO1	-1.38606	-2.61364	5e-05
RP11-332H14.2	-1.38617	-2.61384	0.0075
TROAP	-1.3864	-2.61426	0.0001
MCM10	-1.38939	-2.61968	5e-05
GART	-1.39071	-2.62208	0.00235
COPS3	-1.39274	-2.62577	5e-05
FADS1	-1.39334	-2.62686	5e-05
YEATS4	-1.39414	-2.62832	5e-05
P2RY11,PPAN,PPAN-P2RY11	-1.39522	-2.63029	0.0034
ERH	-1.39529	-2.63041	5e-05
ETFA	-1.39543	-2.63067	5e-05
EBNA1BP2	-1.39612	-2.63193	5e-05
CLEC3B,EXOSC7	-1.39623	-2.63213	0.0001
SUPV3L1	-1.39632	-2.63229	5e-05
FBXO5	-1.397	-2.63353	5e-05
CCNB2	-1.39821	-2.63574	5e-05
NOL11	-1.39826	-2.63583	5e-05
BARD1	-1.39828	-2.63587	0.00025
SSBP4	-1.39881	-2.63684	0.004
DBF4	-1.39924	-2.63763	5e-05
PPAT	-1.39972	-2.6385	5e-05
FAM72C	-1.39985	-2.63874	0.00265
TSEN54	-1.40001	-2.63903	5e-05
EEF2KMT	-1.40084	-2.64055	0.001
COMMD9	-1.40097	-2.64079	0.00045
NSUN2	-1.40111	-2.64105	5e-05
FAM27E3	-1.40169	-2.64211	5e-05
RPS2P46	-1.40207	-2.64281	0.00255
CEP57L1	-1.40211	-2.64288	5e-05
MTMR8	-1.40316	-2.6448	0.00415
CALML4,CLN6,RP11-315D16.2	-1.40378	-2.64594	0.00855
LYSMD2	-1.40457	-2.64739	0.0062
RP11-267M23.1	-1.40602	-2.65005	0.00985
PTMA	-1.4076	-2.65295	5e-05
ALAS2	-1.40766	-2.65306	5e-05
TMX1	-1.40795	-2.6536	5e-05
CCDC138	-1.40854	-2.65468	5e-05
SURF2	-1.4096	-2.65663	0.0004
APOL4	-1.40969	-2.6568	5e-05
MRPL32	-1.41025	-2.65783	0.0004
C1orf109	-1.41046	-2.65822	5e-05
NUP205	-1.41069	-2.65864	5e-05
CBFA2T3	-1.41123	-2.65964	0.00665
EZH2	-1.4119	-2.66087	5e-05
NOTUM	-1.41194	-2.66095	0.00065
GGH	-1.41288	-2.66268	5e-05
SYNGR3	-1.41338	-2.6636	0.00515
CTB-54O9.9,DUS3L,PRR22	-1.4135	-2.66383	5e-05
MDK	-1.41477	-2.66617	5e-05
UBE2N	-1.41528	-2.66711	0.0046
DCUN1D5	-1.41532	-2.66719	5e-05
PRMT6	-1.41566	-2.66782	5e-05
C16orf46,GCSH	-1.41697	-2.67024	5e-05
IARS2	-1.41715	-2.67057	5e-05
NUP37	-1.41733	-2.67091	5e-05
TMEM126B	-1.41817	-2.67246	5e-05
GAB1	-1.41828	-2.67267	0.0008
SERBP1	-1.4192	-2.67437	5e-05
DHRS4-AS1	-1.42036	-2.67652	0.00035
B3GALNT1	-1.42042	-2.67663	0.01515
MON1A	-1.42149	-2.67862	0.00125
GS1-124K5.3	-1.42235	-2.68022	0.00465
SPATC1L	-1.42267	-2.68081	5e-05
MRPL23	-1.42503	-2.6852	0.0003
NAT14	-1.42527	-2.68565	5e-05
NQO2	-1.42612	-2.68723	5e-05
CCNB1	-1.42644	-2.68783	5e-05
OSBPL3	-1.42654	-2.68801	0.0007
PRSS12	-1.42678	-2.68846	0.0065
CYB5R2	-1.42844	-2.69156	5e-05
C12orf45	-1.42954	-2.69361	0.0054
VTRNA2-1	-1.42979	-2.69407	0.0103
SAAL1	-1.43029	-2.69501	5e-05
EIF1AX	-1.43033	-2.69508	5e-05
KIF15	-1.43071	-2.69579	5e-05
FAM86C1	-1.43088	-2.69611	0.0001
PDCD11	-1.43142	-2.69712	5e-05
CDC123	-1.43185	-2.69792	5e-05
RP5-1085F17.3	-1.43257	-2.69927	5e-05
TFDP2	-1.43262	-2.69936	5e-05
HEATR1	-1.43424	-2.7024	5e-05
ASIC4	-1.43442	-2.70273	0.01165
SNRPA	-1.4346	-2.70307	0.0002
MND1	-1.436	-2.7057	5e-05
IRAK1	-1.43616	-2.706	5e-05
RPA3	-1.4362	-2.70607	0.0001
CLNS1A	-1.43738	-2.70829	5e-05
FAM213B	-1.43786	-2.70919	5e-05
POLQ	-1.43885	-2.71105	5e-05
EIF3B	-1.43924	-2.71178	5e-05
ZNF826P	-1.43941	-2.7121	0.00425
RAN	-1.43979	-2.71281	5e-05
PUM3	-1.44134	-2.71573	5e-05
POLR3H	-1.44177	-2.71654	5e-05
MRPL24	-1.44225	-2.71744	5e-05
BUB1B,PAK6	-1.44286	-2.71859	5e-05
FAM213A	-1.44314	-2.71912	0.00725
RBP5	-1.44335	-2.71952	0.0009
ZC3HC1	-1.4441	-2.72093	5e-05
CASC5	-1.44446	-2.72161	5e-05
ACSM3	-1.44492	-2.72248	0.0033
CTD-3064M3.7	-1.44506	-2.72274	0.00835
FAM175A	-1.44557	-2.7237	0.0002
ODC1	-1.44643	-2.72533	5e-05
BCKDHB	-1.44718	-2.72675	0.0035
QSOX2	-1.44746	-2.72727	5e-05
SNRPC	-1.44916	-2.73049	5e-05
KIF1C	-1.45003	-2.73214	5e-05
TIMM44	-1.4504	-2.73284	5e-05
DLD	-1.45049	-2.73301	5e-05
DCXR	-1.45191	-2.7357	5e-05
CDC45	-1.45254	-2.73689	5e-05
PELP1	-1.45316	-2.73807	5e-05
MRPS34	-1.45438	-2.74039	5e-05
DNPH1	-1.45497	-2.74151	5e-05
KIAA1524	-1.45605	-2.74356	5e-05
AC138969.4	-1.45694	-2.74525	0.00195
MIR4458,MIR4458HG	-1.45743	-2.74619	0.0045
HRSP12	-1.45924	-2.74963	5e-05
ESRRB	-1.46319	-2.75717	5e-05
NEIL3	-1.46325	-2.75729	5e-05
DCLRE1A	-1.46326	-2.75731	5e-05
HMGB2	-1.46339	-2.75756	5e-05
COQ7,TMC7	-1.4657	-2.76197	0.00035
NUP155	-1.46599	-2.76253	5e-05
AMMECR1	-1.46641	-2.76333	5e-05
B9D1	-1.46742	-2.76527	0.0012
FBXO9	-1.46811	-2.76659	5e-05
REPIN1,RP11-511P7.5,ZNF775	-1.46999	-2.7702	5e-05
WDR77	-1.47053	-2.77124	0.00455
EXOSC3,FBXO10,RP11-613M10.8,RP11-613M10.9,SHB,SLC25A51,TOMM5	-1.47096	-2.77206	5e-05
ANAPC4	-1.47104	-2.77222	5e-05
NACC2	-1.47216	-2.77437	5e-05
HYAL3,IFRD2,NAT6	-1.47509	-2.78001	5e-05
ARV1	-1.4751	-2.78003	5e-05
TMEM99	-1.47532	-2.78045	0.00035
CAD	-1.47626	-2.78227	5e-05
QTRT1	-1.47643	-2.78259	5e-05
SLC9A3P2	-1.47693	-2.78356	0.0164
JDP2	-1.47835	-2.7863	0.0165
MED20	-1.47872	-2.78701	5e-05
PANK1	-1.47952	-2.78856	0.0019
PALM	-1.47974	-2.78898	0.0106
CTD-2135J3.4,PINX1,SOX7	-1.48052	-2.79049	5e-05
KARS	-1.48056	-2.79057	5e-05
TSR1	-1.48101	-2.79144	5e-05
SMG1P5	-1.48147	-2.79233	0.00135
TRIM16L	-1.48216	-2.79367	0.0124
NOC4L	-1.48279	-2.79489	5e-05
BCL7A	-1.48412	-2.79746	5e-05
LYN	-1.48417	-2.79756	5e-05
MTERF2	-1.48447	-2.79814	0.00605
DTWD2	-1.48452	-2.79824	0.00035
CTPS2	-1.48457	-2.79834	5e-05
DLC1	-1.4849	-2.79898	0.0006
PPIH	-1.4868	-2.80267	5e-05
BCAT2	-1.48716	-2.80337	5e-05
ROBO2	-1.48755	-2.80412	0.00545
MCM7	-1.4886	-2.80617	5e-05
MRPS15	-1.48882	-2.80659	5e-05
SLC7A5P1	-1.48933	-2.80759	0.0025
RNVU1-19	-1.49068	-2.81021	0.0141
TUFM	-1.49135	-2.81152	5e-05
MCCC2	-1.49175	-2.8123	5e-05
CCNF	-1.49268	-2.81411	5e-05
MRPL28	-1.493	-2.81474	5e-05
CUL4A	-1.49414	-2.81696	5e-05
TMEM161A	-1.49424	-2.81716	5e-05
ZNF239	-1.49542	-2.81946	5e-05
BEND3	-1.49597	-2.82054	5e-05
DDX21	-1.49684	-2.82224	5e-05
LSM2	-1.49722	-2.82298	5e-05
COMMD8	-1.49769	-2.8239	5e-05
XYLB	-1.49809	-2.82469	5e-05
IMMP2L	-1.49817	-2.82484	0.0019
PXMP4	-1.49883	-2.82613	0.00085
PSMG4	-1.49923	-2.82692	0.00065
MRM1	-1.49946	-2.82737	5e-05
RP11-114G22.1	-1.50066	-2.82972	0.01435
ADM5,PRMT1	-1.5011	-2.83058	5e-05
CHCHD10	-1.50132	-2.83102	5e-05
PPIL1	-1.50142	-2.83121	0.00095
DSCC1	-1.50464	-2.83754	5e-05
PNO1	-1.50726	-2.8427	0.00285
C7orf25,PSMA2,RP11-111K18.1	-1.50822	-2.84459	5e-05
SF3B5	-1.50854	-2.84522	5e-05
GTF2H2C	-1.50897	-2.84607	5e-05
NDUFV1	-1.51043	-2.84895	5e-05
CLIC2	-1.51051	-2.84911	5e-05
TOMM22	-1.51138	-2.85083	5e-05
TRIM65	-1.51154	-2.85114	5e-05
TPD52L1	-1.51384	-2.85569	0.00085
PPIL2	-1.51678	-2.86152	5e-05
SOD1	-1.51718	-2.86231	5e-05
RPF2	-1.51774	-2.86342	5e-05
SSNA1	-1.51916	-2.86624	5e-05
CENPE	-1.52355	-2.87498	5e-05
CYCS	-1.5236	-2.87508	5e-05
RPUSD1	-1.52427	-2.87641	5e-05
RP11-485F13.1	-1.52595	-2.87976	0.0142
PRMT3	-1.52626	-2.88038	5e-05
PRDX1	-1.52652	-2.8809	5e-05
RUSC1-AS1	-1.52656	-2.88098	0.0026
FBXW9	-1.52817	-2.8842	0.0004
CTD-3184A7.4	-1.5288	-2.88546	0.0154
NLN	-1.52951	-2.88688	5e-05
TTC27	-1.53001	-2.88788	5e-05
HS6ST1	-1.53042	-2.8887	0.001
GLOD4	-1.53301	-2.89389	0.00035
ARHGEF39	-1.53348	-2.89483	0.00025
HIST1H4E	-1.53425	-2.89638	5e-05
HDGF	-1.53637	-2.90064	5e-05
GALM	-1.53794	-2.9038	5e-05
CCDC86	-1.53824	-2.9044	5e-05
MRPL54	-1.54016	-2.90827	5e-05
DOCK11	-1.5409	-2.90976	5e-05
TMTC4	-1.54144	-2.91085	0.0002
IMP4	-1.54551	-2.91907	5e-05
MPC1	-1.54566	-2.91938	5e-05
LRRC20	-1.54814	-2.9244	0.0031
ADSL,RP5-1042K10.14,SGSM3	-1.54883	-2.9258	5e-05
NOC2L	-1.55034	-2.92886	5e-05
CD24	-1.5518	-2.93183	5e-05
TK1	-1.55206	-2.93236	5e-05
CCDC59	-1.55229	-2.93282	5e-05
RNU5A-8P	-1.55297	-2.93421	0.0054
MTCL1	-1.55318	-2.93463	0.01255
HDDC2	-1.55345	-2.93518	5e-05
ELAC2	-1.55432	-2.93695	5e-05
HRC	-1.55453	-2.93738	5e-05
HSPE1,HSPE1-MOB4,MOB4	-1.55496	-2.93826	0.016
KNOP1	-1.55672	-2.94184	0.00245
UBIAD1	-1.55679	-2.94199	5e-05
TRI-TAT2-3	-1.55704	-2.9425	0.00025
RP11-411H5.1	-1.55758	-2.9436	5e-05
RP11-367J11.2	-1.55898	-2.94645	5e-05
FAM78A	-1.56116	-2.95091	5e-05
FAH	-1.56265	-2.95396	5e-05
GFM1	-1.56272	-2.9541	5e-05
RUSC1	-1.56288	-2.95443	0.00595
MRPL1	-1.56373	-2.95617	5e-05
RRP15	-1.56477	-2.9583	0.00045
NUSAP1	-1.56518	-2.95914	5e-05
MRPS12	-1.56946	-2.96794	5e-05
NDUFAF4	-1.56963	-2.96829	5e-05
RP11-673C5.1	-1.56991	-2.96886	5e-05
NHP2	-1.57152	-2.97218	5e-05
ATAD5	-1.57203	-2.97323	5e-05
LRRC45	-1.57224	-2.97366	0.0013
URB2	-1.57354	-2.97634	5e-05
CISD3	-1.57439	-2.9781	0.0045
RNU5F-1	-1.57486	-2.97907	5e-05
OSR2	-1.57602	-2.98146	0.0034
MRPL21	-1.57652	-2.9825	5e-05
CSNK1G1,CTD-2116N17.1,KIAA0101	-1.57705	-2.98359	5e-05
PTGES2	-1.57848	-2.98655	5e-05
ZWINT	-1.57996	-2.98962	5e-05
THOC6	-1.57998	-2.98966	5e-05
NADK	-1.58105	-2.99188	5e-05
KLRC1,KLRC2,KLRC3,RP11-277P12.6	-1.58313	-2.99619	0.00705
BZW2	-1.58394	-2.99787	5e-05
TMEM180	-1.58459	-2.99923	0.00415
CATSPERB,TC2N	-1.5846	-2.99925	0.0004
YTHDC2	-1.58469	-2.99943	5e-05
ZNF714	-1.58598	-3.00212	5e-05
POLR2F	-1.58608	-3.00232	5e-05
BNIP1	-1.58654	-3.00328	5e-05
C5orf30	-1.58796	-3.00624	5e-05
CACYBP	-1.58824	-3.00682	5e-05
RRP9	-1.58864	-3.00766	5e-05
NASP	-1.58901	-3.00843	5e-05
MIS18A	-1.5895	-3.00945	5e-05
PNPLA4	-1.58959	-3.00964	0.00035
SIX4	-1.58961	-3.00968	5e-05
TRIP13	-1.59145	-3.01352	5e-05
PARPBP	-1.59188	-3.01442	0.00255
KNSTRN	-1.59423	-3.01933	5e-05
GUF1	-1.59466	-3.02023	5e-05
SFXN4	-1.59481	-3.02055	5e-05
LINC00861	-1.59529	-3.02155	0.0007
RFXANK	-1.59607	-3.02319	5e-05
CHML	-1.59844	-3.02816	5e-05
RBFA,RP11-795F19.5	-1.60121	-3.03398	5e-05
DNA2	-1.60275	-3.03722	5e-05
PEMT	-1.60316	-3.03808	0.0002
DLGAP5	-1.60322	-3.03821	5e-05
LETM1	-1.60323	-3.03823	5e-05
ARHGAP11B	-1.60602	-3.04411	0.0005
EIF4EBP1	-1.6062	-3.04449	5e-05
ZMYM3	-1.60715	-3.04649	5e-05
RRP1B	-1.60837	-3.04907	5e-05
C10orf2	-1.6085	-3.04935	0.0001
EIF5A	-1.60867	-3.04971	5e-05
POLE2	-1.60881	-3.05	5e-05
SNHG19	-1.61211	-3.05699	5e-05
HMGB1	-1.61251	-3.05783	5e-05
MCM3	-1.61536	-3.06388	5e-05
ZIC5	-1.61812	-3.06975	0.00115
HEMGN	-1.61818	-3.06988	5e-05
BIRC5	-1.61845	-3.07045	5e-05
NUDT16L1	-1.61914	-3.07192	5e-05
RPS6KL1	-1.61947	-3.07262	0.0049
MRPL22	-1.62005	-3.07386	5e-05
ZNF257	-1.62024	-3.07426	0.00025
ALYREF	-1.62108	-3.07605	5e-05
BCL6B	-1.62125	-3.07641	0.0138
LSM5	-1.62148	-3.07691	5e-05
TMEM14A	-1.62244	-3.07895	0.0006
DECR2,NME4	-1.6227	-3.07951	5e-05
SH3BGRL2	-1.62291	-3.07996	5e-05
KIF20A	-1.62419	-3.08269	0.0005
PTP4A3	-1.62449	-3.08333	5e-05
ITGAE	-1.62695	-3.08859	0.0005
CTD-2256P15.4	-1.62793	-3.09069	0.00675
POLR1E	-1.63076	-3.09676	5e-05
PRDX3	-1.63086	-3.09698	5e-05
SLC25A42	-1.63119	-3.09768	5e-05
DHRS11	-1.6316	-3.09856	5e-05
CEP164P1,RP11-285G1.15,RSU1P2	-1.63374	-3.10316	5e-05
PLCB1	-1.63505	-3.10598	0.00605
ZNF730	-1.63618	-3.10842	0.00855
CTD-2006C1.2	-1.63882	-3.11411	0.0088
HIST1H4H	-1.63918	-3.11489	5e-05
DHFR	-1.63942	-3.11541	5e-05
UBAC1	-1.64077	-3.11832	5e-05
CEP83	-1.64201	-3.121	0.0002
CNN2	-1.64232	-3.12167	5e-05
CCT5	-1.64385	-3.12499	5e-05
PUS1	-1.64462	-3.12665	5e-05
RP11-313J2.1	-1.6447	-3.12683	5e-05
BRIX1	-1.64772	-3.13338	5e-05
DHX37	-1.65147	-3.14154	5e-05
PCNA	-1.65221	-3.14315	5e-05
STEAP3	-1.65423	-3.14755	5e-05
RP1-86C11.7	-1.65458	-3.14832	5e-05
SOX18,ZNF512B	-1.65484	-3.14888	0.00235
PLK4	-1.65576	-3.15089	5e-05
EFNA1	-1.65613	-3.1517	0.0041
CASP6	-1.65628	-3.15203	5e-05
TFAM	-1.65815	-3.15612	5e-05
STC2	-1.65905	-3.15808	0.0022
CENPW	-1.65931	-3.15865	5e-05
PTMAP5	-1.6595	-3.15907	0.00775
NPM1	-1.6612	-3.16279	0.00025
TOP1MT	-1.66435	-3.16971	5e-05
RASGRP4	-1.66443	-3.16988	0.001
CXCL2	-1.66495	-3.17103	0.0003
HIC2	-1.66691	-3.17534	5e-05
DCPS	-1.6674	-3.17642	0.0004
ID1	-1.6674	-3.17642	5e-05
NUP35	-1.6694	-3.18082	5e-05
P2RY1	-1.67019	-3.18257	5e-05
URB1	-1.67053	-3.18332	5e-05
RP11-613M10.6	-1.67094	-3.18422	0.01675
TIMM8B	-1.6721	-3.18678	0.01375
WDR18	-1.67262	-3.18793	5e-05
ACACA	-1.67431	-3.19167	5e-05
GPR63	-1.67653	-3.19658	5e-05
B4GALNT4	-1.67731	-3.19831	0.0008
GTF3A	-1.67736	-3.19842	5e-05
GYG1	-1.67772	-3.19922	5e-05
PEX7	-1.68075	-3.20595	0.00015
CSE1L	-1.68438	-3.21402	5e-05
GPATCH4	-1.68469	-3.21471	5e-05
NUP210	-1.68745	-3.22087	5e-05
RNF125,RNF138	-1.68751	-3.221	5e-05
RRP7A	-1.68845	-3.2231	5e-05
DPH6	-1.68859	-3.22342	5e-05
GMDS	-1.68926	-3.22491	0.0009
PRELID1	-1.69002	-3.22661	5e-05
PHB	-1.69074	-3.22822	5e-05
MRPL48	-1.6913	-3.22948	5e-05
CDCA8	-1.69256	-3.2323	5e-05
FYB	-1.69285	-3.23295	5e-05
TIMM50	-1.69336	-3.23409	5e-05
MRPL19	-1.69341	-3.2342	5e-05
SPC24	-1.69458	-3.23683	0.00575
SLC25A4	-1.69462	-3.23692	5e-05
LDB1	-1.69848	-3.24559	5e-05
TFDP1	-1.69937	-3.24759	5e-05
TEX15	-1.69947	-3.24782	5e-05
MTHFD1	-1.70054	-3.25023	5e-05
SH2D3A	-1.70112	-3.25153	0.0001
BCCIP	-1.70264	-3.25496	5e-05
AKAP1	-1.70267	-3.25503	5e-05
SLC4A7	-1.70547	-3.26135	5e-05
GCDH	-1.70566	-3.26178	0.0002
MCM2	-1.70628	-3.26318	5e-05
NME1,NME1-NME2,NME2	-1.70914	-3.26966	5e-05
FANCF	-1.70936	-3.27016	5e-05
PAK1IP1	-1.70957	-3.27063	5e-05
COA1	-1.71009	-3.27181	5e-05
CTC-360G5.8,FBXO17,SARS2	-1.71071	-3.27322	0.0004
MRPL42	-1.71106	-3.27401	5e-05
DUT	-1.71243	-3.27712	5e-05
RP1-239B22.5	-1.71319	-3.27885	5e-05
LMNB2,TIMM13	-1.71489	-3.28272	5e-05
MCRS1	-1.71523	-3.28349	5e-05
NT5M	-1.71617	-3.28563	0.0029
LRPPRC	-1.7162	-3.2857	5e-05
PDE11A	-1.71633	-3.28599	0.0003
CDK4	-1.71807	-3.28996	5e-05
SYDE2	-1.72021	-3.29484	5e-05
SNRPE	-1.72263	-3.30038	5e-05
TONSL	-1.72292	-3.30104	5e-05
RTN4IP1	-1.72427	-3.30413	0.0009
POLE4	-1.72628	-3.30874	5e-05
CENPH	-1.73325	-3.32476	5e-05
MRPL16	-1.7348	-3.32833	5e-05
RP11-197K6.1	-1.73481	-3.32836	0.00135
DTYMK	-1.73634	-3.33189	5e-05
RPARP-AS1	-1.737	-3.33341	5e-05
ZBTB10	-1.73714	-3.33374	0.00025
TKT	-1.73769	-3.33501	5e-05
SHMT1	-1.74054	-3.3416	0.0007
CTD-2545M3.6,POLD1,SPIB	-1.74251	-3.34617	5e-05
CYP26A1	-1.7441	-3.34986	0.00115
NCAPH	-1.74562	-3.35339	5e-05
SLC25A19	-1.74574	-3.35367	5e-05
PDE3B	-1.74623	-3.35481	5e-05
GAR1	-1.74709	-3.35681	5e-05
DAB1,OMA1	-1.74744	-3.35762	5e-05
IDH3B	-1.7479	-3.35869	5e-05
ALKBH2	-1.75135	-3.36673	5e-05
MYBBP1A	-1.75365	-3.37211	5e-05
FANCD2	-1.75472	-3.37461	5e-05
CBX2	-1.75536	-3.37611	5e-05
CCDC167	-1.75772	-3.38163	5e-05
SLC25A20	-1.75892	-3.38445	5e-05
HMGN2	-1.75902	-3.38468	5e-05
MRPS9	-1.7599	-3.38675	5e-05
HSDL2	-1.75999	-3.38696	5e-05
PLCE1	-1.76347	-3.39514	0.00225
JRK	-1.7641	-3.39662	5e-05
FASN	-1.7647	-3.39803	5e-05
MRTO4	-1.76745	-3.40452	5e-05
ASF1A	-1.76802	-3.40586	5e-05
CDC25A	-1.76948	-3.40931	5e-05
UHRF1	-1.77164	-3.41442	5e-05
APTR	-1.77273	-3.417	0.0006
MTCH2	-1.77644	-3.4258	5e-05
MIR17,MIR17HG,MIR18A,MIR19A,MIR19B1,MIR20A,MIR92A1	-1.7772	-3.4276	5e-05
TICRR	-1.7781	-3.42974	5e-05
SLC29A1	-1.77868	-3.43112	5e-05
SDHAF3	-1.77976	-3.43369	5e-05
SLC38A5	-1.7798	-3.43379	5e-05
ITPRIPL1	-1.78018	-3.43469	0.0002
LRRC40	-1.78024	-3.43483	5e-05
ZNF777	-1.7822	-3.4395	5e-05
CYC1	-1.78221	-3.43953	5e-05
MPND	-1.78332	-3.44217	0.00375
CCDC58	-1.78454	-3.44509	5e-05
EIF2B3	-1.78491	-3.44597	5e-05
RP4-665J23.1	-1.78512	-3.44647	0.0072
MDH2	-1.78554	-3.44747	5e-05
INTS9	-1.78767	-3.45257	0.00315
DEPDC1B	-1.7881	-3.4536	5e-05
C8orf33	-1.78927	-3.4564	5e-05
LINC01029	-1.78987	-3.45784	5e-05
ACAT1	-1.78997	-3.45808	0.00065
HDAC10,MAPK12	-1.79073	-3.4599	5e-05
CECR5	-1.79076	-3.45997	5e-05
AHCY	-1.79082	-3.46012	5e-05
C16orf59	-1.79273	-3.4647	0.0003
INPP5J	-1.79493	-3.46999	0.00015
GPR161	-1.79559	-3.47157	0.0012
ERBB3,PA2G4,RP11-603J24.9	-1.79622	-3.47309	5e-05
NCR3LG1	-1.79858	-3.47878	5e-05
MRPL12,RP13-1032I1.10,SLC25A10	-1.79863	-3.4789	5e-05
BEND3P1	-1.79923	-3.48034	5e-05
PSRC1	-1.80078	-3.48409	5e-05
XRCC6BP1	-1.80105	-3.48474	5e-05
PIM1	-1.80167	-3.48624	5e-05
TTLL12	-1.80227	-3.48769	5e-05
COL6A5	-1.80352	-3.49071	5e-05
SVBP	-1.80543	-3.49533	0.0001
SAC3D1	-1.80879	-3.50348	5e-05
POLR1A	-1.8089	-3.50375	5e-05
MAG	-1.81518	-3.51904	0.00145
FKBP5	-1.81717	-3.52389	5e-05
ZNF420	-1.8172	-3.52397	0.00205
LINC00885	-1.81743	-3.52453	0.014
AC011558.5	-1.8176	-3.52494	0.0032
FLJ46284	-1.81855	-3.52727	0.0002
GINS1	-1.81934	-3.5292	5e-05
AC007192.4,IFI30,PIK3R2	-1.82317	-3.53858	5e-05
POLD2	-1.82394	-3.54047	5e-05
ANKRD27	-1.82456	-3.54199	5e-05
NFIA	-1.8259	-3.54528	5e-05
RP11-498C9.15	-1.82636	-3.54641	5e-05
RUVBL1	-1.82824	-3.55104	0.0004
VWDE	-1.83168	-3.55951	5e-05
CCT2	-1.83285	-3.5624	5e-05
RP11-497H16.9	-1.83642	-3.57123	0.0124
PNPT1	-1.83688	-3.57237	5e-05
TMEM147-AS1	-1.84037	-3.58102	0.0002
PGAP2	-1.84384	-3.58964	0.0033
FAM136A	-1.84453	-3.59136	5e-05
KBTBD6	-1.84593	-3.59485	5e-05
MVK	-1.84651	-3.59629	5e-05
RUVBL2	-1.8474	-3.59851	5e-05
ZNF33B	-1.84773	-3.59933	0.0001
TEAD4	-1.84806	-3.60016	5e-05
HSD17B10	-1.84942	-3.60355	5e-05
C14orf178,SLIRP	-1.85024	-3.6056	5e-05
DDX39A	-1.85102	-3.60755	5e-05
C16orf74,GINS2	-1.85146	-3.60865	0.00045
BAG2	-1.85505	-3.61764	0.0125
RCHY1	-1.85606	-3.62018	0.0005
RNVU1-6	-1.85966	-3.62922	0.00015
HAUS6	-1.86079	-3.63206	5e-05
NAT8L	-1.86189	-3.63484	0.0001
ORC1	-1.86403	-3.64023	5e-05
CDADC1	-1.86639	-3.64619	0.0049
HINT1	-1.86681	-3.64725	5e-05
HSD17B8	-1.86838	-3.65122	5e-05
UTP20	-1.87033	-3.65616	5e-05
ARMC6	-1.87053	-3.65667	0.00065
ZNF22	-1.87095	-3.65773	5e-05
EPPK1	-1.87164	-3.65948	5e-05
CAV2	-1.87664	-3.67219	0.0027
TRIP6	-1.88039	-3.68175	5e-05
ATP5G1	-1.88353	-3.68977	0.0034
NTPCR	-1.88678	-3.69809	5e-05
RP11-486G15.2	-1.89034	-3.70723	0.0014
HOXB9	-1.89042	-3.70743	5e-05
EXOC3L4	-1.89051	-3.70766	0.01425
TRMT61A	-1.89167	-3.71065	5e-05
KLHL7-AS1	-1.89276	-3.71345	0.00865
ARHGAP8,PRR5,PRR5-ARHGAP8	-1.89312	-3.71438	5e-05
MEST	-1.89316	-3.71448	0.0152
ZNF670,ZNF670-ZNF695,ZNF695	-1.90021	-3.73268	5e-05
YDJC	-1.90128	-3.73544	5e-05
COBLL1	-1.90208	-3.73752	0.00095
IPO5	-1.90537	-3.74605	5e-05
FARSB	-1.90856	-3.75434	5e-05
PFAS	-1.90904	-3.75559	5e-05
TMEM97	-1.91119	-3.76119	5e-05
ENDOG	-1.91425	-3.76918	0.00785
C9orf142	-1.91447	-3.76975	5e-05
RP13-16H11.2	-1.91539	-3.77216	0.00275
KLHL18	-1.91725	-3.77702	5e-05
SNRPD1	-1.91839	-3.78001	5e-05
FBL	-1.92134	-3.78775	5e-05
AC239868.1	-1.92259	-3.79103	0.00165
SOD1P3	-1.92305	-3.79224	0.00165
RIOK1	-1.92754	-3.80406	0.005
WDR12	-1.92932	-3.80876	5e-05
DDX51	-1.92971	-3.80979	5e-05
LANCL2	-1.93085	-3.8128	5e-05
H2BFS	-1.93461	-3.82275	5e-05
CAMKMT	-1.93524	-3.82442	0.0008
RP11-755J8.1	-1.93532	-3.82463	0.0067
LAS1L	-1.93772	-3.831	5e-05
SORD	-1.93774	-3.83105	5e-05
PGAM5,PXMP2,RP13-672B3.2	-1.93777	-3.83113	5e-05
CDC7	-1.93796	-3.83163	5e-05
HIST1H2BG	-1.93915	-3.8348	5e-05
GEMIN6	-1.93979	-3.8365	5e-05
NOLC1	-1.94396	-3.8476	5e-05
SEPT8	-1.94421	-3.84827	5e-05
NFIX	-1.94455	-3.84918	5e-05
FAM117B	-1.94602	-3.8531	5e-05
PEBP1	-1.95024	-3.86439	5e-05
ANP32A	-1.95073	-3.8657	5e-05
ZNF639	-1.95401	-3.8745	5e-05
SKA1	-1.9548	-3.87662	5e-05
PTCH2	-1.95628	-3.8806	0.0018
CTD-2535I10.1	-1.95661	-3.88149	0.0106
RP11-121C2.2	-1.9571	-3.88281	0.0088
CTD-2256P15.2	-1.95879	-3.88736	0.0061
RP11-1094M14.11	-1.96084	-3.89289	5e-05
POP1	-1.96153	-3.89475	0.00115
AMD1	-1.96175	-3.89534	5e-05
KCNE3	-1.96236	-3.89699	0.0015
GAS6	-1.964	-3.90142	0.01155
COLEC11	-1.96401	-3.90145	0.00625
AIG1	-1.96852	-3.91366	5e-05
HMGB3	-1.97067	-3.9195	5e-05
SH3GL3	-1.97076	-3.91975	5e-05
AK5	-1.973	-3.92584	0.00585
PHF19	-1.97677	-3.93611	5e-05
STMN1	-1.9781	-3.93974	5e-05
CHRNA5	-1.97887	-3.94184	0.01115
SNRPF	-1.97902	-3.94225	5e-05
ESR2	-1.98138	-3.94871	0.0014
HSPD1	-1.9837	-3.95506	5e-05
COTL1	-1.9844	-3.95698	5e-05
POU6F2	-1.98975	-3.97168	0.0009
IKZF1	-1.99076	-3.97446	5e-05
RNF157	-1.99186	-3.97749	0.00025
RP11-1082L8.4	-1.99196	-3.97777	0.0031
HS3ST3A1	-1.99486	-3.98577	5e-05
MRPL11	-1.99492	-3.98594	5e-05
ANKRD16	-1.99728	-3.99247	0.0008
PCCB	-2.00039	-4.00108	5e-05
AFMID	-2.00152	-4.00422	5e-05
LRRC58	-2.00181	-4.00502	5e-05
ADHFE1,C8orf46,RRS1	-2.00266	-4.00738	5e-05
DDT	-2.00533	-4.01481	5e-05
SERHL2	-2.00639	-4.01776	0.0007
TSEN2	-2.00668	-4.01856	0.0055
ZRANB3	-2.00839	-4.02333	0.0117
COA7	-2.01124	-4.03129	5e-05
ADD2	-2.01185	-4.03299	5e-05
CCNA2	-2.01562	-4.04354	5e-05
BLMH	-2.02261	-4.06318	5e-05
PRR19	-2.02287	-4.06391	0.0049
ROR2	-2.02717	-4.07605	5e-05
MDN1	-2.02828	-4.07918	5e-05
FAM184A	-2.03132	-4.08779	0.0001
GSTP1	-2.03167	-4.08878	5e-05
RPL7P9	-2.0329	-4.09227	0.0007
RFC3	-2.03343	-4.09377	5e-05
AP001505.10	-2.03379	-4.09479	0.0085
NDC1	-2.03638	-4.10215	5e-05
BCYRN1	-2.0387	-4.10875	5e-05
SLFN14	-2.03984	-4.112	5e-05
ZNF573	-2.04041	-4.11362	0.00015
THRIL	-2.04081	-4.11476	5e-05
MRPL4	-2.04157	-4.11693	0.0033
CYB5A	-2.04328	-4.12182	0.0016
POLR3K	-2.0456	-4.12845	5e-05
TRAP1	-2.04571	-4.12876	5e-05
SLC2A8	-2.04573	-4.12882	5e-05
RP11-1079K10.4	-2.04709	-4.13272	5e-05
CDCA7L	-2.04716	-4.13292	0.00305
PSME3	-2.04975	-4.14034	5e-05
PRKX	-2.05111	-4.14425	0.0002
ARL2,ARL2-SNX15,SNX15	-2.05701	-4.16123	5e-05
ATP6V0E2	-2.0584	-4.16524	5e-05
EDARADD	-2.0586	-4.16582	5e-05
LINC00200	-2.06341	-4.17973	5e-05
AKR1C1,AKR1C3	-2.06362	-4.18034	5e-05
GAL	-2.06389	-4.18112	5e-05
ARHGAP24	-2.06873	-4.19517	5e-05
LRRCC1	-2.07039	-4.2	5e-05
MRPS26	-2.07345	-4.20892	5e-05
COQ3	-2.07483	-4.21295	5e-05
PODXL2	-2.07861	-4.224	5e-05
CMSS1	-2.08	-4.22807	5e-05
FAM195CP,FIRRE	-2.08068	-4.23007	5e-05
METTL7A	-2.08296	-4.23676	5e-05
RFXAP	-2.08433	-4.24078	0.0006
E2F2	-2.08512	-4.2431	5e-05
FAM72D	-2.08518	-4.24328	0.00035
NPM3	-2.08526	-4.24352	5e-05
PACSIN3	-2.08873	-4.25373	0.00015
WDR62	-2.0956	-4.27404	5e-05
SLC5A6	-2.09634	-4.27623	5e-05
ESPL1	-2.09739	-4.27935	5e-05
KIAA0922	-2.09925	-4.28487	5e-05
EPCAM	-2.10064	-4.289	5e-05
MTHFD1L	-2.10616	-4.30544	5e-05
HIST1H2BH	-2.10843	-4.31222	5e-05
HIST3H2BB	-2.10922	-4.31458	5e-05
SIAH1P1	-2.11262	-4.32476	0.0039
BGLT3	-2.11396	-4.32878	5e-05
NEK3	-2.11793	-4.34071	0.00565
RNU2-63P	-2.11903	-4.34402	0.0003
PNMA6A	-2.11951	-4.34546	0.0114
HGH1	-2.12127	-4.35077	5e-05
TMEM160	-2.12521	-4.36267	0.0003
TOMM40	-2.13219	-4.38382	5e-05
ZNF30	-2.13251	-4.3848	5e-05
HIST1H3F	-2.13789	-4.40118	5e-05
LDHB	-2.13859	-4.40331	5e-05
MIR223,RP6-159A1.4	-2.13903	-4.40466	5e-05
LSS	-2.13908	-4.40481	5e-05
OAT	-2.14142	-4.41196	5e-05
SNTA1	-2.14345	-4.41817	5e-05
PBK	-2.14355	-4.41848	5e-05
PRKAR2B	-2.15074	-4.44055	5e-05
EXPH5	-2.15777	-4.46225	5e-05
SFXN2	-2.16129	-4.47315	5e-05
SLC9A2	-2.16142	-4.47355	0.00015
SNHG9	-2.16299	-4.47842	0.0001
LYRM7	-2.16625	-4.48855	5e-05
RP11-706O15.3	-2.1708	-4.50273	5e-05
PDSS1	-2.17211	-4.50682	0.00365
PCDH9	-2.17498	-4.5158	0.0017
HBE1,HBG1,HBG2,OR51B5	-2.17884	-4.52789	5e-05
MARS2	-2.17912	-4.52877	5e-05
HIST1H2BK	-2.18102	-4.53474	5e-05
SRM	-2.18399	-4.54409	5e-05
DNAJC12	-2.18531	-4.54825	5e-05
MYC	-2.18905	-4.56005	5e-05
UCK2	-2.19018	-4.56362	5e-05
SNHG17,SNORA71	-2.19051	-4.56467	0.00015
HIST1H4D	-2.1913	-4.56717	5e-05
PAFAH1B3	-2.19316	-4.57306	5e-05
MYB	-2.19369	-4.57474	5e-05
HIST1H2BF	-2.20428	-4.60844	5e-05
HIST1H2BB,HIST1H2BC	-2.20449	-4.60912	0.0135
BOP1	-2.20811	-4.6207	5e-05
DES	-2.21008	-4.62701	5e-05
LINC00534	-2.21232	-4.6342	5e-05
TFRC	-2.21613	-4.64645	5e-05
WDR4	-2.22295	-4.66847	5e-05
AKR1C2	-2.2256	-4.67705	0.0003
BRI3BP	-2.22627	-4.67923	5e-05
HIST1H1C	-2.23078	-4.69388	5e-05
ZNF485	-2.23299	-4.70107	5e-05
LBR	-2.2373	-4.71514	5e-05
GDPD1	-2.23742	-4.71553	5e-05
ASH2L	-2.23781	-4.71681	5e-05
RNF182	-2.24231	-4.73154	5e-05
RPP40	-2.24437	-4.7383	5e-05
HIST1H3H	-2.24642	-4.74504	5e-05
HIST1H3A	-2.24976	-4.75604	5e-05
NRARP	-2.25331	-4.76775	0.00075
PTGER3	-2.25804	-4.78341	5e-05
MITF	-2.25806	-4.78348	5e-05
GYG2	-2.25818	-4.78388	0.00015
SPIN4	-2.25841	-4.78464	5e-05
ZNRF3	-2.26359	-4.80185	0.002
RP11-119F7.5	-2.26451	-4.80491	0.0001
LYAR	-2.27213	-4.83036	5e-05
RP11-706O15.5	-2.27682	-4.84609	0.00825
SLC27A5	-2.27813	-4.85049	0.0005
HIST1H2AE	-2.27838	-4.85133	5e-05
ABCB10	-2.28381	-4.86962	5e-05
UCA1	-2.2847	-4.87263	5e-05
CHPT1	-2.28631	-4.87807	5e-05
BLVRA	-2.29648	-4.91258	5e-05
RP11-706O15.1	-2.30623	-4.94589	5e-05
TAF4B	-2.31195	-4.96554	5e-05
ZNF467	-2.31256	-4.96764	0.00515
SPTB	-2.31476	-4.97522	5e-05
FGFR4	-2.32362	-5.00587	0.00015
MLXIPL	-2.32502	-5.01073	0.0006
STRA13	-2.32668	-5.0165	5e-05
NRG4	-2.32877	-5.02377	0.0001
FXN	-2.32991	-5.02774	5e-05
HIST1H2AL,HIST1H2BN	-2.3301	-5.0284	5e-05
EBPL	-2.33063	-5.03025	5e-05
TRIM58	-2.33198	-5.03496	5e-05
U1	-2.33641	-5.05044	0.00435
RP11-498C9.16	-2.33684	-5.05195	0.00635
STAT5A	-2.33837	-5.05731	5e-05
CCDC85C	-2.34003	-5.06313	5e-05
MYBL2	-2.34422	-5.07786	5e-05
HIST1H2AG	-2.3463	-5.08518	5e-05
C2CD2	-2.34816	-5.09174	5e-05
FECH	-2.34966	-5.09704	5e-05
SPATA9	-2.35093	-5.10153	0.0002
GEMIN5	-2.35336	-5.11013	5e-05
GEMIN2	-2.35678	-5.12226	5e-05
POLR3G	-2.35813	-5.12705	5e-05
CHST3	-2.35885	-5.12961	5e-05
PUS7	-2.36256	-5.14282	5e-05
HIST1H2BJ	-2.36495	-5.15135	5e-05
MATK	-2.36659	-5.15721	5e-05
FAM216A	-2.37555	-5.18934	5e-05
PKN3	-2.37565	-5.1897	5e-05
DNMT3B	-2.3767	-5.19347	5e-05
HIST1H2AD,HIST1H3D,RP1-34B20.21	-2.38274	-5.21526	5e-05
ZIC2	-2.38292	-5.21591	0.0005
CPT1A	-2.38297	-5.21609	5e-05
HMBS	-2.38454	-5.22177	5e-05
OTX1	-2.38484	-5.22286	0.00335
CAT	-2.38638	-5.22844	5e-05
RNU5E-4P	-2.38751	-5.23253	0.0042
CCDC169,CCDC169-SOHLH2,SOHLH2	-2.3878	-5.23359	5e-05
RP11-253E3.3	-2.39214	-5.24935	0.00075
OR2W3	-2.39338	-5.25387	0.0025
KEL	-2.39528	-5.26079	5e-05
NOP16	-2.39863	-5.27302	5e-05
HIST1H2BO	-2.40466	-5.29511	5e-05
RP11-20B24.2	-2.40965	-5.31345	0.0036
DCTPP1	-2.42008	-5.35201	5e-05
ERCC2	-2.421	-5.35542	5e-05
USP44	-2.42288	-5.3624	5e-05
ZNF480	-2.42409	-5.3669	5e-05
DANCR	-2.42483	-5.36966	5e-05
RP11-16P6.1	-2.42872	-5.38416	0.0005
HES6	-2.43584	-5.41079	5e-05
HIST2H2AC	-2.43812	-5.41935	5e-05
RP11-160E2.6	-2.44988	-5.46371	5e-05
E2F5	-2.45448	-5.48116	0.0001
HIST1H2BD	-2.45659	-5.48918	5e-05
SLC10A4	-2.45888	-5.4979	5e-05
PSMG1	-2.45978	-5.50133	5e-05
SKP2	-2.46046	-5.50392	5e-05
HMGN5	-2.46072	-5.50491	0.00585
MGST1	-2.46471	-5.52016	5e-05
RYR1	-2.46546	-5.52303	0.0008
XK	-2.47073	-5.54324	0.0004
SESTD1	-2.47472	-5.55859	0.0003
ELOVL6	-2.47674	-5.56638	5e-05
CENPM	-2.49231	-5.62678	5e-05
RHOXF2	-2.49304	-5.62963	5e-05
HIST1H4J	-2.49538	-5.63877	5e-05
HAND2	-2.49958	-5.65521	0.00035
RNU6-513P,RRP7BP	-2.50838	-5.68981	5e-05
NUDT8	-2.51545	-5.71776	0.00085
CD80	-2.52014	-5.73638	0.0112
BLVRB	-2.52269	-5.74653	5e-05
HIST2H2AA3,HIST2H2BE	-2.53407	-5.79203	5e-05
RNVU1-4	-2.55314	-5.8691	0.0064
ERMAP	-2.56586	-5.92108	5e-05
ALDH1B1	-2.57298	-5.95037	5e-05
RFESD	-2.58069	-5.98226	5e-05
KCNH2	-2.5917	-6.02809	5e-05
COCH	-2.60325	-6.07654	0.0001
CCL26	-2.61142	-6.11105	0.00915
FKBP4	-2.61416	-6.12267	5e-05
TLR8-AS1	-2.6151	-6.12666	0.0084
RAB3IL1	-2.61875	-6.14218	0.0006
HAUS7,TREX2	-2.61903	-6.14337	5e-05
PCYT2	-2.62194	-6.15577	5e-05
SNRNP25	-2.62655	-6.17547	5e-05
HIST1H2BA	-2.62883	-6.18524	5e-05
MS4A3	-2.63027	-6.19142	0.00125
HIST2H2BF	-2.6329	-6.20272	5e-05
HIST1H2AB	-2.63367	-6.20603	5e-05
U1	-2.63971	-6.23206	5e-05
COMTD1	-2.64006	-6.23358	5e-05
DEPDC7	-2.64692	-6.26329	5e-05
C1QBP,DHX33	-2.64707	-6.26394	5e-05
FAM83D	-2.6531	-6.29017	5e-05
KHK	-2.66041	-6.32213	5e-05
ANXA1	-2.66755	-6.35349	5e-05
HIST1H1D	-2.67384	-6.38125	5e-05
SNORD3B-2	-2.67686	-6.39463	0.0026
FGFR3	-2.69365	-6.46948	0.0005
CA8	-2.69539	-6.47729	5e-05
CDCA3	-2.69851	-6.49131	5e-05
AACSP1	-2.70962	-6.54149	0.00045
NLE1	-2.71922	-6.58517	5e-05
HIST2H2AB	-2.72061	-6.59151	5e-05
CSPG5	-2.7223	-6.59924	0.0061
STAR	-2.72571	-6.61486	5e-05
PAICS	-2.73518	-6.65842	5e-05
WDR3	-2.73687	-6.66622	5e-05
AL031777.2	-2.74063	-6.68362	0.00145
RP1-152L7.5	-2.74092	-6.68496	5e-05
GYPC	-2.74204	-6.69016	5e-05
NUP62CL	-2.7424	-6.69183	5e-05
SMIM1	-2.7446	-6.70204	5e-05
RELN	-2.74538	-6.70566	5e-05
TEX19	-2.74644	-6.71059	0.0049
SPAG6	-2.7612	-6.7796	5e-05
HIST1H2AM,HIST1H3J	-2.76196	-6.78317	5e-05
ME1	-2.76516	-6.79823	5e-05
ATP7B	-2.77382	-6.83916	5e-05
HIST1H2AK	-2.78397	-6.88745	0.0001
RP11-394B2.1	-2.79883	-6.95876	5e-05
SMIM10	-2.80453	-6.98631	5e-05
AFP	-2.81548	-7.03953	0.00345
C2orf88	-2.81656	-7.04481	5e-05
SERPINF1	-2.83068	-7.11409	5e-05
SLC35G1	-2.83646	-7.14265	5e-05
TMEM108	-2.83949	-7.15767	5e-05
SOSTDC1	-2.84692	-7.19463	5e-05
AL021807.1	-2.84731	-7.19657	5e-05
HIST1H2AI	-2.84784	-7.19922	5e-05
CH17-472G23.4	-2.85341	-7.22707	5e-05
AF127936.5	-2.86144	-7.2674	0.0041
TRIM7	-2.86185	-7.26947	5e-05
MTL5	-2.87679	-7.34514	5e-05
LIN28B	-2.8793	-7.35793	5e-05
Z98744.3	-2.88473	-7.38568	5e-05
PKP3	-2.88652	-7.39485	5e-05
FABP5	-2.89734	-7.45051	5e-05
PPA1	-2.90442	-7.48717	5e-05
HIST1H4B	-2.91296	-7.53162	5e-05
RPIA	-2.917	-7.55274	5e-05
HTR1F	-2.9233	-7.58579	5e-05
HIST1H1E	-2.9284	-7.61266	5e-05
HIST1H3B	-2.92934	-7.61762	5e-05
TMEM246	-2.93446	-7.6447	5e-05
LRCH2	-2.93562	-7.65085	5e-05
SLC7A11-AS1	-2.93782	-7.66253	0.00985
RP11-134O21.1	-2.94559	-7.70391	0.00015
SLC7A11	-2.95409	-7.74943	5e-05
HIST1H1B	-2.957	-7.76508	5e-05
HIST1H4I	-2.98193	-7.90042	5e-05
TSACC	-2.989	-7.93923	0.0077
PALMD	-3.00077	-8.00427	5e-05
ITM2A	-3.01343	-8.07482	5e-05
PLA2G12A	-3.01579	-8.08804	5e-05
ADAT2	-3.02318	-8.12958	5e-05
CPED1	-3.02576	-8.14413	5e-05
CTC-786C10.1	-3.0349	-8.19589	0.01205
AMER1	-3.03611	-8.20276	5e-05
RAC3	-3.05453	-8.30817	5e-05
FUT1	-3.06012	-8.34042	5e-05
HIST1H2AH	-3.06624	-8.37588	5e-05
ANKEF1	-3.07112	-8.40426	0.00035
WSCD2	-3.07662	-8.43636	5e-05
PM20D2	-3.07722	-8.43987	0.0018
CFD	-3.09526	-8.54606	5e-05
PLCD1	-3.10163	-8.58388	5e-05
GCAT	-3.12205	-8.70624	5e-05
PPM1E	-3.13557	-8.78821	0.01545
EPHB4	-3.16851	-8.99118	5e-05
GLIPR2	-3.1787	-9.05491	0.00355
HIST1H4C	-3.19608	-9.16465	0.0002
RNU1-85P	-3.20014	-9.19048	0.0004
EREG	-3.21317	-9.27386	5e-05
CALB1	-3.21352	-9.27611	5e-05
TET1	-3.21885	-9.31044	5e-05
MEIOB	-3.24126	-9.4562	5e-05
HCN3	-3.24426	-9.47588	0.00445
ALDH1A1	-3.24498	-9.48061	5e-05
H19,MIR675	-3.24986	-9.51273	5e-05
SH2D1B	-3.25144	-9.52316	0.0013
COLGALT2	-3.26576	-9.61815	5e-05
RP11-829H16.3	-3.31367	-9.94292	0.0001
NTHL1	-3.31404	-9.94547	0.00025
RP11-214O1.2	-3.33057	-10.0601	0.01075
AC005307.3	-3.34098	-10.1329	0.0025
HBD	-3.35192	-10.2101	5e-05
ST8SIA6	-3.35526	-10.2337	0.00345
MMP15	-3.36896	-10.3314	5e-05
RP11-434D9.1	-3.38074	-10.4161	0.0023
ST6GALNAC1	-3.38107	-10.4185	5e-05
MEX3A	-3.38964	-10.4805	5e-05
HECW2	-3.39607	-10.5273	0.00445
IMPA2	-3.40337	-10.5808	0.0004
RHAG	-3.41598	-10.6736	5e-05
AC005307.1	-3.46772	-11.0634	0.0001
FAM124B	-3.47089	-11.0877	0.0001
DHODH	-3.47457	-11.116	5e-05
ADORA2B	-3.47697	-11.1345	5e-05
PTH2R	-3.48494	-11.1962	0.0003
SLC40A1	-3.49732	-11.2927	5e-05
CCDC26,RP11-419K12.1	-3.49835	-11.3008	5e-05
GYPE	-3.52248	-11.4914	5e-05
ZNF385D	-3.54556	-11.6767	0.0058
PDE4DIP	-3.55999	-11.7941	5e-05
HIST1H4A	-3.58756	-12.0216	5e-05
NEFH	-3.58981	-12.0404	5e-05
HBA1	-3.59401	-12.0755	5e-05
RP6-159A1.3	-3.64473	-12.5076	5e-05
TFR2	-3.66677	-12.7001	5e-05
SOX5	-3.67783	-12.7979	5e-05
HBQ1	-3.69959	-12.9923	0.00015
MAGI1	-3.70193	-13.0134	5e-05
CCND2	-3.71555	-13.1369	5e-05
MUC19	-3.7314	-13.282	0.0002
CA1	-3.77381	-13.6782	5e-05
SAPCD2	-3.79798	-13.9093	5e-05
EPB42	-3.80975	-14.0233	0.00145
SLC30A10	-3.82641	-14.1861	5e-05
HIST1H2BL	-3.8428	-14.3482	5e-05
CH17-472G23.1	-3.85885	-14.5087	0.00055
SCML2	-3.88536	-14.7778	5e-05
TMEM52	-3.89211	-14.8471	0.00235
AQP10	-3.90116	-14.9405	0.0037
NR6A1	-3.95223	-15.4789	5e-05
LPL	-3.95393	-15.4971	5e-05
WNT5B	-3.96684	-15.6364	0.0001
CDCA7	-4.00918	-16.1021	5e-05
HBA2	-4.06916	-16.7857	5e-05
RP11-153K16.1	-4.09494	-17.0883	0.0099
OSBP2	-4.1028	-17.1817	5e-05
RP11-132A1.4	-4.12822	-17.4871	0.0098
GYPB	-4.13283	-17.5431	5e-05
C20orf27	-4.13564	-17.5773	5e-05
CPNE7	-4.18102	-18.139	5e-05
HIST2H3D	-4.25039	-19.0325	5e-05
NFIA-AS1	-4.27571	-19.3694	0.0043
RP11-98O2.1	-4.30718	-19.7966	0.0011
EFHD1	-4.5388	-23.2442	0.0047
AC015849.16	-4.56967	-23.7469	0.0154
SPTA1	-4.62056	-24.5995	5e-05
IGSF10	-4.65678	-25.225	5e-05
CNKSR3,IPCEF1	-4.67247	-25.5008	5e-05
PLPPR3	-4.73604	-26.6496	5e-05
STMN3	-4.89433	-29.7399	5e-05
HBBP1	-4.9332	-30.5521	5e-05
KCNQ5	-5.00668	-32.1485	5e-05
GYPA	-5.08886	-34.0329	5e-05
PPM1H	-5.08984	-34.0561	0.00035
WI2-1896O14.1	-5.34667	-40.6919	5e-05
NMU	-5.35165	-40.8326	5e-05
KLF1	-5.67893	-51.2305	5e-05
FAM178B	-5.87058	-58.5087	5e-05
HBM,HBZ	-6.20099	-73.5672	5e-05
RP11-717F1.1	-6.27718	-77.5567	0.0008
LINC01122	-6.65056	-100.466	5e-05
