# Supplementary material for: Replication of Dengue Virus in K562-Megakaryocytes Induces Suppression in the Accumulation of Reactive Oxygen Species
Source: Front Microbiol. 2022 Jan 11;12:784070. doi: 10.3389/fmicb.2021.784070 (PMC8787197; doi:10.3389/fmicb.2021.784070)
Supplement: Supplementary Table 2 — List of genes that were differentially regulated between uninfected and DENV-infected cells both of which have been differentiated by PMA-treatment for 6 days. [file Table_2.XLSX]

## Sheet: Upregulated
Gene Name	log2(fold_change)	fold_change	p_value
IFIT1	8.73189	425.168	0.0025
IFIT2	7.68724	206.106	5e-05
CCL5	5.64177	49.9278	5e-05
BAALC-AS1	5.30098	39.4234	5e-05
OAS2	5.13221	35.0711	5e-05
IFIT3	4.8919	29.6899	5e-05
MEG8,MEG8_1,MEG8_2,SNORD112	4.88169	29.4805	5e-05
TNF	4.48369	22.373	5e-05
TMC5	4.22386	18.6857	0.00105
RSAD2	4.08062	16.9196	5e-05
CXCL1	3.86267	14.5472	0.0001
RP11-132M7.3	3.80884	14.0144	0.0003
IFIH1	3.7416	13.3762	5e-05
CCL4	3.73848	13.3473	5e-05
RGAG1	3.73148	13.2827	0.00045
DDX60	3.66565	12.6903	5e-05
EGR4	3.48194	11.173	0.0036
ISG15	3.45001	10.9284	5e-05
CCL1	3.29716	9.82979	5e-05
PRSS23	3.19158	9.13611	5e-05
RP11-439L8.2	3.15391	8.90065	0.0001
ELF3	2.99434	7.96868	0.00255
CCL3	2.8964	7.44566	5e-05
HERC6	2.85732	7.24668	0.00015
IL6	2.82425	7.08246	5e-05
CXCL2	2.8208	7.06554	5e-05
TRAF1	2.80453	6.98631	5e-05
PMAIP1	2.80189	6.97353	5e-05
RP11-11M20.4	2.79935	6.96127	0.0008
DDX58	2.78982	6.91543	5e-05
KLF4	2.77686	6.85359	5e-05
ZC3HAV1	2.75603	6.75535	5e-05
CAMK1G	2.74989	6.72666	0.00065
TNFRSF9	2.70645	6.52714	5e-05
NFKBIZ,NXPE3	2.70152	6.50487	5e-05
NUAK2	2.59236	6.03084	5e-05
BIRC3	2.57657	5.9652	5e-05
RP11-757G1.6	2.5764	5.9645	0.00075
CITED2	2.57432	5.9559	5e-05
SOD2	2.54535	5.8375	5e-05
DUSP8	2.52827	5.7688	0.00015
MMP25-AS1	2.51257	5.70636	0.0005
PSG4	2.50967	5.6949	5e-05
SEMA3C	2.49895	5.65274	0.0007
LINC00622	2.47107	5.54455	0.0006
NCF2	2.45535	5.48446	5e-05
RP11-334C17.5	2.38778	5.23351	0.0033
PSG2,PSG6,PSG7	2.38443	5.22138	5e-05
IGFN1	2.32018	4.99395	0.0001
SLC1A2	2.31912	4.99028	0.00025
LINC01225	2.27838	4.85133	0.0006
CTB-114C7.4	2.25896	4.78646	5e-05
SSSCA1-AS1	2.23622	4.71161	0.00325
ZSCAN12P1	2.22934	4.68919	5e-05
LRRTM1	2.17761	4.52403	0.00035
NFKBIA	2.16546	4.48609	5e-05
RP11-95P13.1	2.15938	4.46723	0.00265
ROBO4	2.15347	4.44897	0.00105
ARL14	2.1393	4.40548	0.0001
IL1R1	2.11441	4.33013	5e-05
CTD-2649C14.2	2.0858	4.2451	0.00305
TNFAIP2	2.06842	4.19427	5e-05
TNFAIP3	2.04565	4.12859	5e-05
CA1	2.03204	4.08983	5e-05
CXCL8	2.02945	4.08249	5e-05
HOOK2,RTBDN	2.0142	4.03957	5e-05
SNHG9	2.00856	4.0238	5e-05
PSG11	2.00827	4.023	0.0003
C15orf48	2.00685	4.01904	0.0031
GCA	1.98753	3.96557	0.00145
DHX58	1.9843	3.95671	5e-05
PATL2	1.9583	3.88604	0.0001
HSD3BP5	1.93996	3.83695	0.00135
MFSD2A	1.93771	3.83097	5e-05
CXCL11	1.93499	3.82375	5e-05
ISG20	1.92083	3.78641	5e-05
CSAG3	1.90478	3.74452	0.0005
SLC2A6	1.895	3.71922	0.00025
ZNF546	1.86328	3.63834	5e-05
PLA2G4C	1.85734	3.62339	5e-05
RP11-46C24.7	1.85145	3.60863	5e-05
FZD4	1.84732	3.59831	5e-05
SLC26A11	1.81241	3.51229	0.0001
LINC00869	1.79143	3.46158	5e-05
KDM6B	1.77461	3.42146	0.0012
RP11-383J24.1	1.76471	3.39806	0.00045
KRT75	1.76352	3.39526	5e-05
MET	1.75134	3.36671	0.0003
TNFSF10	1.75041	3.36454	5e-05
RP11-113E21.3	1.73513	3.32909	0.00395
IGFBP6	1.72859	3.31404	5e-05
STX11	1.72133	3.2974	5e-05
CRLF2	1.71848	3.2909	5e-05
IRAK2	1.70897	3.26927	5e-05
TSHZ3	1.70262	3.25492	0.00365
POU6F2	1.69808	3.24469	0.0012
RARRES3	1.6971	3.24249	5e-05
RP11-670E13.6	1.68685	3.21953	5e-05
GBP1	1.68625	3.21819	0.0008
CSPG4P10,RP13-608F4.5	1.68515	3.21574	0.00275
AMH	1.6803	3.20495	0.00275
CPT1A	1.67135	3.18513	5e-05
IGLON5	1.65055	3.13953	5e-05
TYSND1	1.64655	3.13084	5e-05
EXTL1	1.62945	3.09395	0.00435
RP11-61J19.5	1.62186	3.07772	0.00085
GS1-124K5.3	1.6123	3.05739	0.0007
OTUD1	1.60546	3.04293	5e-05
LINC01537	1.59971	3.03082	5e-05
EDRF1-AS1,FLJ37035,RP11-383C5.8	1.59482	3.02057	0.0027
KIAA1683	1.5927	3.01613	0.00105
CXCL3	1.58708	3.00441	5e-05
CH17-472G23.2	1.5684	2.96576	0.0039
GALM	1.55635	2.94109	5e-05
HDAC9	1.55068	2.92955	0.0012
RP13-270P17.3	1.51044	2.84897	0.0032
DTNA	1.49738	2.8233	0.00025
HSPBAP1	1.4789	2.78736	5e-05
C2,CFB,XXbac-BPG116M5.17	1.47743	2.78452	5e-05
RNASE10	1.47671	2.78313	0.0041
KB-1460A1.5	1.46778	2.76596	5e-05
MCTP1	1.46337	2.75752	0.0037
G0S2	1.4587	2.74861	5e-05
RP11-23E19.1	1.44987	2.73183	0.00365
AC006129.1	1.44101	2.71511	0.00095
PSG9	1.43476	2.70337	5e-05
AC245033.1,GOLGA2P10	1.41934	2.67463	0.00155
TFAP2A	1.4165	2.66937	0.00065
IRF2BPL	1.41384	2.66445	5e-05
PSMB9	1.41186	2.6608	0.00395
RP11-798G7.8	1.41094	2.6591	0.00275
RP11-493L12.5	1.40841	2.65444	5e-05
SMOX	1.40106	2.64096	5e-05
IRF1	1.39559	2.63096	5e-05
PRR29	1.39162	2.62373	0.00385
YPEL2	1.3861	2.61371	0.0007
GADD45B	1.38592	2.61339	5e-05
TRANK1	1.36501	2.57578	0.00175
TRIM58	1.34682	2.54351	5e-05
AIFM2	1.34517	2.5406	5e-05
TMEM14A	1.33834	2.5286	0.00095
PGF	1.33796	2.52794	0.00275
NOD1	1.33262	2.5186	0.0035
TAP1	1.32408	2.50373	5e-05
TMEM160	1.32295	2.50177	0.00375
CYP19A1	1.32224	2.50054	0.0017
ANKRD33B	1.32046	2.49746	5e-05
CYP2S1	1.32001	2.49668	0.00105
FAM46A	1.31722	2.49185	0.0024
CASC15	1.31452	2.4872	0.0004
ZCCHC14	1.3145	2.48716	5e-05
CTNNA2	1.30999	2.4794	0.00015
DLGAP1-AS1	1.30959	2.47871	0.003
PATZ1	1.30769	2.47545	0.0013
AC005682.5	1.3073	2.47478	0.0011
RPIA	1.30208	2.46584	5e-05
FAM71B	1.29846	2.45966	0.00285
RELB	1.28825	2.44232	5e-05
CD83	1.27226	2.4154	5e-05
LINC01215	1.27182	2.41466	5e-05
SGSH	1.26328	2.40041	0.0003
RP11-693J15.6	1.24914	2.377	5e-05
FOSL2	1.24636	2.37242	5e-05
AC024560.2	1.24174	2.36484	0.0018
ITK	1.24153	2.36449	0.0002
RP11-344N10.5	1.23985	2.36174	0.00235
HS3ST3A1	1.23895	2.36027	0.00045
CCDC69	1.23435	2.35275	0.0002
CNNM3	1.23078	2.34694	0.00275
LINC00235	1.22952	2.34489	0.0005
BBC3	1.225	2.33755	5e-05
MAP3K8	1.2235	2.33513	5e-05
BCAR3	1.21905	2.32793	5e-05
PLCG2	1.21695	2.32455	0.00345
CARD8-AS1	1.21392	2.31967	5e-05
ATP6V0D2	1.21322	2.31855	5e-05
CTSS	1.21095	2.3149	5e-05
CH17-189H20.1	1.20866	2.31123	0.0002
CICP14	1.20785	2.30993	5e-05
ID3	1.20391	2.30363	5e-05
OVGP1	1.19927	2.29623	0.0037
RHEBL1	1.19626	2.29145	0.0004
GNPDA1	1.18864	2.27938	5e-05
SMG1P5	1.17375	2.25597	0.0042
ZNF425	1.17152	2.25249	0.0007
RGS9	1.16977	2.24976	5e-05
RHBDF2	1.165	2.24233	0.00185
ATF3	1.15326	2.22416	5e-05
SNHG19	1.14765	2.21553	0.0006
PIK3IP1	1.14511	2.21163	0.00015
PARP8	1.14382	2.20965	0.0003
IKBKE	1.14363	2.20936	5e-05
SH3RF2	1.14059	2.20471	0.0001
MUC20P1	1.13538	2.19676	0.0002
SSH2	1.1343	2.19512	0.00075
IL18R1,IL1RL1	1.13066	2.18959	0.0002
ZNF248	1.12316	2.17824	0.00135
FOXRED2	1.12201	2.1765	0.00025
AP003068.18	1.12162	2.17591	0.00075
HES4	1.1202	2.17377	0.0006
KIFC2	1.11735	2.16948	0.0012
OSGEPL1	1.11511	2.16612	0.0018
ANXA9	1.11127	2.16036	0.00165
ADHFE1,C8orf46,RRS1	1.11084	2.15971	5e-05
PKIG	1.10701	2.15399	5e-05
AC021218.2	1.10631	2.15294	5e-05
CASK	1.10371	2.14907	0.00055
PRR9	1.10216	2.14676	5e-05
FNIP2	1.09586	2.1374	5e-05
ADAM8	1.09515	2.13635	5e-05
AC004988.1	1.09318	2.13344	5e-05
SNORA71A	1.09078	2.12989	5e-05
ZNF777	1.08917	2.12752	5e-05
FAS	1.0879	2.12564	0.0019
FAM160A1	1.0878	2.1255	0.0027
FANCF	1.07318	2.10407	0.00015
TMEM147-AS1	1.07137	2.10143	0.00325
HPS4	1.06844	2.09716	5e-05
RNU5A-1	1.06772	2.09612	5e-05
CDC42EP3	1.06695	2.095	0.00035
HSD3B7,SETD1A	1.06468	2.09171	5e-05
PDE4DIP	1.06298	2.08924	5e-05
PTPRR	1.06159	2.08723	5e-05
NFKB2	1.06086	2.08617	5e-05
LAIR2	1.05982	2.08467	5e-05
RP5-1187M17.10	1.05472	2.07731	0.00055
RHOB	1.05085	2.07175	5e-05
IFI16	1.04734	2.06672	5e-05
MIR3945HG	1.04613	2.06498	0.0008
ICAM1	1.03816	2.05361	5e-05
PDE4B	1.03586	2.05034	0.0036
NBPF1	1.03491	2.04899	5e-05
TRMT61A	1.02753	2.03853	0.0001
ZDHHC8	1.02315	2.03235	0.00025
ELMSAN1	1.02306	2.03222	5e-05
CCDC167	1.0219	2.03059	0.0041
RP1-39G22.7	1.01572	2.02191	5e-05
FBXO44	1.01509	2.02103	0.0033
NFKB1	1.01227	2.01708	0.0006
TNS3	1.01111	2.01546	0.0002
PLEKHF1	1.0108	2.01503	5e-05
SLC38A7	1.00694	2.00964	0.00015
ZFP36	1.0062	2.00861	5e-05
PLEKHA4	1.00438	2.00608	0.0001
LCP2	1.00365	2.00507	5e-05
CCDC74B	1.00127	2.00176	0.00345
HGH1	1.00048	2.00067	0.0009
AC020571.3	0.995337	1.99355	5e-05
GTF2IRD1	0.99401	1.99171	5e-05
RP11-394B2.1	0.990627	1.98705	0.0041
MYCL	0.986932	1.98197	0.0011
AMIGO2	0.985873	1.98051	5e-05
RP11-1246C19.1	0.972562	1.96232	0.0042
DUSP8P5,GLUD1P3	0.966921	1.95466	0.0031
DUSP16	0.966592	1.95422	0.0026
LINC01311	0.960924	1.94656	0.00105
KLHL21	0.954137	1.93742	5e-05
TRIM69	0.953895	1.9371	5e-05
CEBPB	0.953867	1.93706	5e-05
NAT14	0.95222	1.93485	0.0012
ZNF165	0.94728	1.92823	0.00025
SPRR2D	0.94615	1.92672	0.00045
INPP5E	0.945909	1.9264	5e-05
KLF6	0.944446	1.92445	0.0005
FAHD1	0.944276	1.92422	0.0004
UAP1L1	0.933137	1.90942	0.00095
DDX51	0.931566	1.90735	0.0032
DAB1,OMA1	0.931185	1.90684	0.00335
CIC	0.929432	1.90453	0.0012
CLN3,NPIPB7,RP11-435I10.4	0.929422	1.90451	5e-05
PRX	0.927054	1.90139	0.0029
TMEM140	0.927011	1.90133	5e-05
PRR5L	0.923056	1.89613	0.00065
CTNS	0.921123	1.89359	5e-05
RP1-80N2.4	0.92016	1.89233	0.0011
BCL6	0.918338	1.88994	0.0004
BCL2L11	0.918045	1.88955	0.00355
ZC3H3	0.917882	1.88934	5e-05
RP4-758J18.13	0.917557	1.88891	0.0007
CH17-472G23.4	0.913015	1.88298	0.00015
SCAMP1-AS1	0.911359	1.88082	0.0022
TMEM99	0.910379	1.87954	0.00195
COA7	0.9076	1.87592	0.00035
NR4A3	0.905861	1.87366	0.0004
AC240274.1	0.904821	1.87231	0.0008
C19orf12	0.904526	1.87193	0.0001
GYPC	0.904078	1.87135	5e-05
BTN3A2	0.903495	1.87059	0.00115
PPP1R15A	0.902808	1.8697	5e-05
PPM1K	0.899842	1.86586	0.0018
NIPSNAP3B	0.898248	1.8638	0.0021
PDDC1	0.897203	1.86245	0.00285
ZNFX1	0.892266	1.85609	0.00025
DLGAP1-AS2	0.890344	1.85362	5e-05
ODF3B,SCO2,TYMP	0.888387	1.85111	0.002
NABP2	0.888123	1.85077	0.0001
CFAP58-AS1	0.884194	1.84573	0.0034
IRF2BP2	0.881754	1.84261	0.0005
ZNF250	0.879555	1.83981	0.00425
RNU5B-1	0.872152	1.83039	5e-05
CEP170B	0.869835	1.82745	0.0004
DRD2	0.869205	1.82666	0.0001
ZNF204P	0.86655	1.8233	0.0008
SMCR8	0.866523	1.82326	5e-05
LRRC58	0.865967	1.82256	5e-05
FAM213B	0.865221	1.82162	0.00195
IRS2	0.86489	1.8212	5e-05
TCTE3	0.862249	1.81787	0.0003
PAXIP1-AS1	0.858729	1.81344	0.0009
APBA3	0.857159	1.81147	0.0003
PTPRC	0.855085	1.80887	0.001
NR4A1	0.854019	1.80753	5e-05
CLDN14	0.851374	1.80422	5e-05
CAPN10-AS1	0.849481	1.80185	0.0032
SLAMF7	0.848105	1.80013	0.00165
SSNA1	0.847301	1.79913	0.0001
TRIB2	0.846342	1.79794	5e-05
NCOA7	0.844418	1.79554	0.00365
CTU1	0.843234	1.79407	0.0022
GTF2H2C	0.841702	1.79216	0.00125
FAM189B	0.841628	1.79207	0.00095
SLC25A15	0.840835	1.79109	0.00095
SLC27A2	0.837889	1.78743	0.0017
SDF2L1	0.832225	1.78043	5e-05
HEXIM1	0.831078	1.77901	5e-05
PLB1	0.826784	1.77373	0.0042
ZXDB	0.826694	1.77362	0.0037
RP11-1094M14.11	0.823569	1.76978	0.001
DENND4B	0.82312	1.76923	0.00315
ZNF22	0.822249	1.76816	0.0016
HS1BP3	0.820241	1.7657	0.00095
MROH1	0.819386	1.76465	0.0007
ETV6	0.818371	1.76341	0.00255
MILR1	0.817965	1.76292	0.00175
IL10RA	0.817286	1.76209	0.00035
PLIN2	0.813011	1.75687	5e-05
ACTL9	0.812772	1.75658	0.00215
APOL4	0.810488	1.7538	0.0005
QTRT1	0.807562	1.75025	0.0035
NFKBIE	0.806914	1.74947	0.00265
NEDD4L	0.805807	1.74812	0.0028
DNAJB2	0.804245	1.74623	0.00075
DUSP4	0.801917	1.74342	5e-05
U1	0.79741	1.73798	0.00295
MOB3B	0.79498	1.73505	5e-05
APOL6	0.791587	1.73098	5e-05
BATF	0.790757	1.72998	5e-05
CECR5	0.790697	1.72991	0.00315
RP11-448A19.1	0.789388	1.72834	0.00025
LBX2-AS1	0.789031	1.72791	0.0006
FBXO6	0.785511	1.7237	0.00015
JUND	0.782954	1.72065	0.0001
CD82	0.782391	1.71998	0.00205
ADGRF2,ADGRF4	0.781695	1.71915	0.00015
JUN	0.780425	1.71764	5e-05
ORAI1	0.779667	1.71673	0.0003
MRPS26	0.779644	1.71671	0.0021
RP11-403B2.7	0.776386	1.71283	0.00405
PLAU	0.775578	1.71188	5e-05
PDE3B	0.774088	1.71011	0.0007
CIDECP	0.771743	1.70733	0.00115
MICALL1	0.77146	1.707	0.00045
ADTRP	0.766705	1.70138	0.0019
ANXA1	0.766612	1.70127	5e-05
N4BP3	0.76509	1.69948	5e-05
SLC9A1	0.765061	1.69944	0.00025
TGFBR3	0.764735	1.69906	0.00175
DDX60L	0.762818	1.6968	0.0037
RNU4-2	0.760645	1.69425	5e-05
ARMC5	0.759663	1.6931	0.0024
C14orf169	0.758134	1.6913	0.00225
PIGV	0.757902	1.69103	0.00195
CABLES2	0.755966	1.68876	0.0016
ZC3H12C	0.754465	1.68701	5e-05
TICAM1	0.753569	1.68596	0.0012
CMTM3	0.753372	1.68573	5e-05
RP11-574K11.24	0.751538	1.68359	0.00345
ID2	0.751433	1.68346	5e-05
FBXO32	0.750161	1.68198	0.00085
MYEOV	0.749877	1.68165	0.00015
REPIN1,RP11-511P7.5,ZNF775	0.747701	1.67911	5e-05
ZNF74	0.74631	1.6775	5e-05
ZNF449	0.745799	1.6769	0.0033
SNAI1	0.745374	1.67641	0.0029
POGK	0.74454	1.67544	5e-05
ZBTB2	0.743619	1.67437	5e-05
SCN9A	0.7427	1.6733	0.0021
AIM2	0.742327	1.67287	5e-05
CHST3	0.741719	1.67217	0.0026
AC136698.1,GOLGA2P7	0.741434	1.67184	0.00235
TRAF5	0.740881	1.6712	5e-05
COX5BP2,RP13-143G15.4	0.738532	1.66848	0.00185
MMP1	0.735219	1.66465	5e-05
BATF2	0.729716	1.65831	0.0038
PODXL	0.728841	1.65731	5e-05
POTEI	0.728175	1.65654	5e-05
IRAK1	0.727698	1.65599	0.0005
ABCC5	0.720088	1.64728	0.0004
TBCC	0.716129	1.64277	0.00015
ZFP36L2	0.715529	1.64209	5e-05
UBE2J2	0.706446	1.63178	5e-05
MFSD10	0.706283	1.6316	0.00035
CREBRF	0.704482	1.62956	0.0008
FKBP15	0.704287	1.62934	0.0002
STAT5A	0.703452	1.6284	0.0019
NADK	0.703391	1.62833	0.0013
SATB1,TBC1D5	0.702914	1.62779	0.00375
VAC14	0.702439	1.62725	5e-05
ADAT3,SCAMP4	0.698004	1.62226	0.0022
NINJ1	0.697701	1.62192	0.0001
FAM58A	0.696078	1.62009	0.00105
ANKRD52	0.694051	1.61782	0.00285
PAFAH2	0.69371	1.61744	0.0012
WDR4	0.691389	1.61484	0.003
SIGLEC17P	0.689602	1.61284	0.0015
PRKCQ	0.688708	1.61184	0.00085
AMBRA1	0.684768	1.60744	0.00165
AGTRAP	0.682509	1.60493	5e-05
GNA13	0.678744	1.60075	5e-05
ZNF263	0.678692	1.60069	0.00265
TOB2	0.6773	1.59914	0.0002
CLDN15	0.676806	1.5986	0.0013
IGF2BP1	0.676242	1.59797	0.00125
RELA	0.675755	1.59743	0.00055
GRINA	0.675498	1.59715	0.0001
HINT3	0.675064	1.59667	0.0001
LTBR	0.674983	1.59658	0.00015
GRAMD3	0.674617	1.59617	0.0001
FLAD1	0.672651	1.594	0.0002
AC003092.1	0.665028	1.5856	5e-05
SESN2	0.663537	1.58396	5e-05
DUSP3	0.662945	1.58331	0.0006
TMSB4X	0.66235	1.58266	5e-05
DNAAF2	0.651078	1.57034	0.00195
HIST1H4I	0.650298	1.56949	0.0021
PLXNA1	0.649697	1.56884	0.0001
ELL	0.648817	1.56788	0.00055
RHOH	0.647187	1.56611	0.00145
RNF130	0.644181	1.56285	5e-05
FAM53C	0.642915	1.56148	0.00255
CTB-50L17.14,LRG1,PLIN5	0.641983	1.56047	0.00375
AP5B1	0.641523	1.55998	5e-05
GPR21,RABGAP1	0.639111	1.55737	0.00225
RPP25	0.636843	1.55492	0.0001
TAPBP,ZBTB22	0.635146	1.55309	5e-05
AEN	0.633317	1.55113	0.0004
FOXJ2	0.632946	1.55073	0.0004
ETS2	0.632819	1.55059	0.0039
BTN2A1	0.632469	1.55022	0.00115
PML	0.631502	1.54918	0.0034
DPF2	0.631284	1.54894	0.00085
HIAT1	0.630454	1.54805	0.00185
BTN2A3P	0.62578	1.54304	0.0026
CDC42EP2	0.6249	1.5421	0.00015
URM1	0.620688	1.53761	0.003
WARS	0.620341	1.53724	0.0042
THNSL1	0.619434	1.53627	0.00415
HIST1H1E	0.618028	1.53478	5e-05
SETD1B	0.614558	1.53109	0.00035
TMUB2	0.614424	1.53095	0.0006
ZBED5	0.613843	1.53033	0.004
ARL17A	0.613482	1.52995	0.00255
DRP2	0.609098	1.52531	0.0016
IFRD1,LSMEM1	0.607929	1.52407	0.00125
FNDC3A	0.605998	1.52203	0.0001
C1orf109	0.604124	1.52006	0.0037
RNF19B	0.601078	1.51685	5e-05
MIIP	0.600838	1.5166	0.0011
PATL1	0.600587	1.51633	5e-05

## Sheet: Downregulated
Gene Name	log2(fold_change)	fold_change	p_value
ODF2	-1.00098	-2.00136	5e-05
LINC00322	-1.00315	-2.00437	0.0025
PASD1	-1.00498	-2.00692	5e-05
LINC01605	-1.00602	-2.00836	0.0001
WNT9A	-1.00708	-2.00984	5e-05
TNFRSF19	-1.00953	-2.01326	0.00115
LRRC38	-1.01089	-2.01515	5e-05
SLC2A1	-1.0115	-2.01601	5e-05
NTSR1	-1.01306	-2.01819	5e-05
SUN3	-1.01463	-2.02038	0.0003
ACSL6,CTB-127M13.1,MEIKIN	-1.0156	-2.02174	0.00025
CDC6	-1.01711	-2.02386	0.0003
APCDD1L	-1.01878	-2.0262	0.0001
HK2	-1.01918	-2.02677	0.00045
RAB3B	-1.0245	-2.03425	5e-05
TTK	-1.03042	-2.04262	5e-05
ACE,CTD-2501B8.1	-1.03075	-2.04309	5e-05
PRKCE	-1.03136	-2.04395	0.0005
FOLR1	-1.03247	-2.04552	5e-05
GSTM3	-1.03253	-2.04561	0.00145
SLC12A2	-1.03514	-2.04931	0.00025
PTPRM	-1.03781	-2.05311	5e-05
LEMD1	-1.03851	-2.05411	5e-05
AC144652.1	-1.03868	-2.05435	0.0012
ABHD10	-1.03869	-2.05436	5e-05
CENPQ	-1.04007	-2.05633	5e-05
TCP11	-1.04104	-2.05771	5e-05
AC092192.1	-1.0418	-2.05879	0.00015
FUOM	-1.04321	-2.06081	0.00015
MRAP2	-1.04477	-2.06304	5e-05
ARHGAP11A	-1.04483	-2.06312	0.00035
ALDOA	-1.04672	-2.06583	5e-05
ZWINT	-1.04715	-2.06644	5e-05
TTC3P1	-1.04997	-2.07049	0.0005
FKBP14	-1.05029	-2.07095	0.0001
EBP	-1.05088	-2.07179	5e-05
MARCKS	-1.05338	-2.07539	0.00225
STARD4	-1.05465	-2.07721	5e-05
BUB1B,PAK6	-1.05695	-2.08053	5e-05
WWC1	-1.05717	-2.08085	5e-05
LDLR	-1.05772	-2.08164	5e-05
F2RL3	-1.05849	-2.08275	5e-05
CEP55	-1.06007	-2.08503	5e-05
DTL	-1.06152	-2.08713	0.00015
CPAMD8	-1.06206	-2.08791	0.0037
KIF4A	-1.06399	-2.09071	5e-05
EEF2	-1.06478	-2.09185	0.0043
APOBEC3A,APOBEC3B	-1.06713	-2.09526	5e-05
CCR7	-1.06806	-2.09661	5e-05
SDPR	-1.07165	-2.10184	5e-05
SCARA3	-1.07194	-2.10226	0.00035
ARHGEF10	-1.07455	-2.10607	5e-05
IGF1R	-1.07528	-2.10713	0.00385
CEP128	-1.07719	-2.10992	0.0026
IKBIP	-1.07903	-2.11262	5e-05
NME7	-1.07934	-2.11307	0.00055
CR1	-1.08162	-2.11641	0.00165
CSRP1	-1.08264	-2.11791	5e-05
HMGB3	-1.08311	-2.1186	0.0023
TIAM1	-1.08449	-2.12063	0.00155
MMAB	-1.08505	-2.12145	0.00245
COL6A2	-1.08561	-2.12227	0.00065
LINC01608	-1.0857	-2.12241	5e-05
INAFM1	-1.08668	-2.12385	0.00025
CYP11A1	-1.08881	-2.12699	5e-05
PLA2G4A	-1.08981	-2.12846	0.0005
APAF1	-1.09284	-2.13293	0.00015
FAM162A	-1.09744	-2.13975	0.0013
PTGDR2	-1.10476	-2.15063	0.0028
OTUD3	-1.1052	-2.15129	0.0012
SHCBP1	-1.10567	-2.15199	0.00045
CYP51A1,LRRD1	-1.10593	-2.15238	5e-05
FOXI1	-1.10859	-2.15635	0.00085
ASPM	-1.11011	-2.15862	5e-05
MGAT3	-1.11276	-2.16259	0.0021
IDH2	-1.11555	-2.16678	5e-05
HOMER1	-1.11605	-2.16753	5e-05
PYGL	-1.11647	-2.16816	5e-05
LINC01606,RP11-513O17.1	-1.11916	-2.1722	0.0012
SGOL2	-1.12046	-2.17416	0.00115
TRPV6	-1.1232	-2.1783	5e-05
PGK1	-1.12384	-2.17926	5e-05
GLB1L2	-1.12609	-2.18266	0.0001
HMGCR	-1.12745	-2.18472	5e-05
TOR3A	-1.13293	-2.19304	5e-05
TIMP3	-1.13424	-2.19503	5e-05
CDKN3	-1.13804	-2.20082	0.0001
DHCR7	-1.13949	-2.20303	5e-05
SHC2	-1.14004	-2.20387	0.00285
SPECC1	-1.14072	-2.20491	0.00035
EEF1A2	-1.14122	-2.20567	0.0008
SYNE1	-1.14132	-2.20583	5e-05
LYVE1	-1.14171	-2.20642	5e-05
C11orf91,CD59	-1.14531	-2.21194	5e-05
PFKFB4,UCN2	-1.14799	-2.21605	0.0001
PGM2	-1.15348	-2.2245	5e-05
PARP1P1	-1.15455	-2.22615	5e-05
IMPACT	-1.1564	-2.22901	0.0012
SLC6A2	-1.15842	-2.23213	0.00125
ZNF692	-1.15974	-2.23417	5e-05
AFAP1-AS1	-1.16355	-2.24008	0.0014
TNFSF8	-1.16558	-2.24323	0.00045
ALDH1A2	-1.16714	-2.24566	0.00055
RPL23AP82	-1.17273	-2.25438	5e-05
BNIP3	-1.17413	-2.25657	5e-05
IL21R-AS1	-1.17464	-2.25737	0.00025
TMEM97	-1.18058	-2.26668	5e-05
AFF3	-1.18169	-2.26842	0.0007
FAM3B	-1.18604	-2.27527	0.0012
GABRQ	-1.18962	-2.28093	5e-05
MIR4697HG	-1.19089	-2.28294	5e-05
CD52	-1.19134	-2.28365	0.0008
TP53I11	-1.20529	-2.30584	5e-05
CEP70	-1.20772	-2.30972	5e-05
EGFL7	-1.20956	-2.31267	5e-05
TNFSF15	-1.21604	-2.32308	5e-05
RAMP1	-1.21656	-2.32392	5e-05
CEP295NL,TIMP2	-1.21875	-2.32745	5e-05
HTR4	-1.21924	-2.32824	5e-05
MYO1A,TAC3	-1.21933	-2.32839	5e-05
ADGRE4P	-1.22036	-2.33005	0.0002
FAM9B	-1.22161	-2.33207	5e-05
MEIS3	-1.22337	-2.33491	5e-05
APLP2	-1.22422	-2.33629	5e-05
MDK	-1.22477	-2.33718	5e-05
SESN3	-1.22694	-2.3407	5e-05
SLC6A6	-1.23142	-2.34798	5e-05
MAOA	-1.23223	-2.3493	0.0042
BDH1	-1.24228	-2.36572	0.00025
MYL4	-1.24466	-2.36963	5e-05
TRBV20-1	-1.24514	-2.37042	0.0017
FAM64A	-1.24608	-2.37196	0.0003
PRDM1	-1.24743	-2.37418	0.0008
OR2D3	-1.24785	-2.37487	0.00145
MICALCL	-1.24868	-2.37624	0.00015
PRSS1,PRSS2	-1.25058	-2.37937	5e-05
BIRC7	-1.25429	-2.3855	5e-05
LDHA	-1.25558	-2.38763	5e-05
PCSK6	-1.25821	-2.39199	0.0001
AC016629.3	-1.26531	-2.40379	5e-05
MECOM	-1.26927	-2.4104	5e-05
IL21R	-1.26967	-2.41106	0.0007
TMEM117	-1.27966	-2.42782	5e-05
RP11-587P21.2	-1.27973	-2.42794	5e-05
AC069155.1	-1.28502	-2.43685	0.00335
TRIM54	-1.28929	-2.44408	0.0001
PRSS30P	-1.29255	-2.44961	5e-05
RTL1	-1.29392	-2.45193	5e-05
ANG,RNASE4,RP11-903H12.5	-1.29717	-2.45746	0.0031
SOX9	-1.30188	-2.4655	5e-05
KRT8	-1.30307	-2.46753	0.00285
AKAP12	-1.3036	-2.46844	5e-05
KCTD15	-1.31772	-2.49272	0.0037
TENM1	-1.31888	-2.49472	0.00015
RP11-805L22.3	-1.32616	-2.50734	0.0001
NBEAP1	-1.32771	-2.51004	5e-05
MAGEH1	-1.33296	-2.51919	5e-05
P4HA1	-1.33447	-2.52183	5e-05
ACVR1C	-1.34102	-2.5333	0.0029
CASS4	-1.34362	-2.53787	5e-05
ADGRB2	-1.34454	-2.53949	0.00045
SLC26A8	-1.34715	-2.54409	0.00255
ABC11-4932300O16.1	-1.35344	-2.55521	0.0015
CD163,CD163L1	-1.35509	-2.55813	0.0009
NTRK3	-1.35527	-2.55845	5e-05
RP11-359G22.2	-1.35826	-2.56376	0.00015
PSD3	-1.37551	-2.5946	0.0008
PLA2G4E	-1.37638	-2.59616	5e-05
DDO	-1.37752	-2.59821	0.00025
UNC13A	-1.38042	-2.60344	0.0003
LINC00552	-1.38113	-2.60472	0.001
RP11-320G24.1	-1.38412	-2.61013	5e-05
LINC01121	-1.38533	-2.61232	0.0012
PNCK	-1.38954	-2.61995	0.00285
ALS2CL	-1.38998	-2.62075	0.0015
RASGEF1B	-1.3906	-2.62188	5e-05
HMMR	-1.39135	-2.62324	5e-05
ABCA2	-1.39182	-2.6241	0.00325
C9,DAB2	-1.39231	-2.62499	5e-05
IDI1	-1.4072	-2.65222	5e-05
ESR1	-1.40792	-2.65354	0.00015
JAG1	-1.40972	-2.65686	5e-05
TUBA3C	-1.41073	-2.65872	0.00215
GALNT5	-1.41185	-2.66078	5e-05
PLEKHB1	-1.41216	-2.66135	0.0001
SH3D21	-1.41371	-2.66421	0.0003
FRMD3	-1.41504	-2.66667	0.00085
FLJ36000	-1.41973	-2.67535	5e-05
FAM166AP3,FAM41C	-1.42132	-2.6783	0.00235
ATP6V1G2,ATP6V1G2-DDX39B,DDX39B	-1.42867	-2.69198	5e-05
RP4-704D23.1	-1.43163	-2.69751	5e-05
CTD-2626G11.2	-1.43455	-2.70298	5e-05
HBE1,HBG1,HBG2,OR51B5	-1.43459	-2.70305	5e-05
C1orf116	-1.43921	-2.71172	5e-05
WNK4	-1.44211	-2.71718	5e-05
SCUBE3	-1.44283	-2.71854	5e-05
DHRS2	-1.44494	-2.72252	5e-05
DHRS9	-1.45849	-2.74821	5e-05
ADAMTS3	-1.46207	-2.75503	5e-05
PTPRVP	-1.46399	-2.7587	5e-05
SPP1	-1.47033	-2.77085	0.0004
RRM2	-1.47406	-2.77803	5e-05
MPO	-1.47666	-2.78304	5e-05
MT4	-1.47836	-2.78632	5e-05
RP11-1136G4.2	-1.48071	-2.79086	0.001
TLE2	-1.48268	-2.79467	5e-05
TESC	-1.48766	-2.80434	5e-05
TRBV30	-1.48945	-2.80782	5e-05
PTPRN2	-1.50019	-2.8288	5e-05
MAPT	-1.50195	-2.83225	0.00295
PAPPA-AS1	-1.50469	-2.83764	5e-05
LINC01060	-1.51227	-2.85259	5e-05
FHL1	-1.51492	-2.85783	0.0001
MLPH	-1.51622	-2.86041	5e-05
HIPK3	-1.52693	-2.88172	5e-05
SCD	-1.53338	-2.89463	5e-05
AGPAT5	-1.5339	-2.89568	5e-05
COL18A1	-1.53466	-2.8972	0.0003
RP11-184M15.1	-1.53668	-2.90126	5e-05
CNR1	-1.53919	-2.90631	5e-05
ACBD7	-1.54106	-2.91008	0.001
C1orf61	-1.54435	-2.91673	5e-05
S1PR5	-1.54704	-2.92217	0.00025
VCX3A	-1.55541	-2.93917	0.00205
GIMAP6	-1.55786	-2.94417	0.0001
HJURP	-1.56302	-2.95472	5e-05
CTD-3113P16.11	-1.57209	-2.97335	5e-05
GPX8	-1.57426	-2.97783	5e-05
TESPA1	-1.57698	-2.98345	0.00075
OR7H1P	-1.57824	-2.98605	5e-05
RPS20P10	-1.58498	-3.00004	0.00165
RASL12	-1.58591	-3.00197	5e-05
RP11-168O16.1	-1.58628	-3.00274	5e-05
AC104389.1	-1.60056	-3.03261	0.00275
CR1L	-1.61849	-3.07053	5e-05
CTD-2587H24.4,DNAAF3,TNNI3	-1.62282	-3.07976	5e-05
AC137934.1,FAM157C	-1.62497	-3.08436	5e-05
CACNA1A	-1.62558	-3.08566	0.00425
SGIP1	-1.62602	-3.0866	5e-05
FBXO15	-1.62747	-3.08971	0.00095
SPAG4	-1.62904	-3.09307	5e-05
C7orf57	-1.64514	-3.12778	5e-05
MRO	-1.64627	-3.13023	0.0001
PAPPA	-1.64853	-3.13514	5e-05
MSMO1	-1.64864	-3.13538	5e-05
LYST	-1.65299	-3.14485	0.00045
SOX8	-1.6545	-3.14814	0.0008
TMEM255B	-1.65708	-3.15378	5e-05
LINC00836	-1.66065	-3.16159	0.00385
RAB17	-1.66191	-3.16435	0.0028
LINC01317	-1.66368	-3.16824	0.0014
ALAS2	-1.66464	-3.17035	5e-05
ERICH2	-1.6685	-3.17884	0.00015
KLK13	-1.66919	-3.18036	5e-05
GNG4	-1.67147	-3.18539	0.00065
ULBP2	-1.67323	-3.18928	5e-05
PIR	-1.68699	-3.21984	0.002
GYPA	-1.69678	-3.24177	0.0027
AURKC	-1.70223	-3.25404	0.0004
SMIM24	-1.70376	-3.25749	5e-05
RP11-325F22.2	-1.70962	-3.27075	5e-05
PDGFRB	-1.71019	-3.27204	5e-05
SARDH	-1.71204	-3.27624	5e-05
NRXN2	-1.71247	-3.27721	0.0005
MYO3B	-1.71825	-3.29037	5e-05
EEF1DP3	-1.72011	-3.29462	0.0003
INSIG1	-1.72568	-3.30736	5e-05
TAGLN3	-1.73314	-3.32451	5e-05
HCST	-1.73354	-3.32543	0.0002
MID1	-1.73842	-3.3367	0.00155
VCX	-1.73872	-3.33739	5e-05
TF	-1.74814	-3.35925	0.0016
COL1A1	-1.75225	-3.36884	5e-05
RCN3	-1.75312	-3.37087	5e-05
NRGN	-1.76079	-3.38884	5e-05
ZNF672	-1.7709	-3.41267	5e-05
TYROBP	-1.77177	-3.41473	0.0013
SEMA4D	-1.77539	-3.42331	5e-05
SLAMF1	-1.77682	-3.4267	5e-05
RP13-895J2.4	-1.77868	-3.43112	0.0009
CMKLR1	-1.78136	-3.4375	5e-05
AP006222.2,RPL23AP21	-1.79055	-3.45947	5e-05
LINC00659	-1.8003	-3.48293	5e-05
OXCT1	-1.81371	-3.51545	5e-05
HMGCS1	-1.82543	-3.54413	5e-05
RP4-568C11.4	-1.83597	-3.57011	0.0002
FOXA2	-1.83947	-3.57879	0.00015
LINC01570	-1.85094	-3.60735	0.00265
ATP1B1	-1.85618	-3.62048	5e-05
ITGA2B	-1.86805	-3.65039	5e-05
TRGV4	-1.86807	-3.65044	0.00055
ABCC3	-1.87138	-3.65882	0.0005
DMKN	-1.88183	-3.68542	5e-05
CRABP2	-1.88337	-3.68936	0.00155
GLI3	-1.89717	-3.72482	5e-05
DZIP1L	-1.89965	-3.73123	0.0032
UCA1	-1.90276	-3.73928	5e-05
MAPK4	-1.90434	-3.74338	5e-05
TREML2	-1.90777	-3.75229	0.0003
TRGV5	-1.9254	-3.79842	0.00195
RBFOX1	-1.93199	-3.81581	0.00015
RP13-157F18.2	-1.93448	-3.8224	0.0002
TINAGL1	-1.93578	-3.82585	5e-05
ADAM28	-1.93753	-3.83049	5e-05
AUTS2	-1.93895	-3.83426	0.00135
XX-C2158C6.3	-1.94513	-3.85072	5e-05
RASAL1	-1.95418	-3.87496	5e-05
RASGRP2	-1.96029	-3.8914	5e-05
CGNL1	-1.96521	-3.9047	0.0005
RP11-13A1.1	-1.96654	-3.9083	5e-05
MUC16	-1.97953	-3.94365	5e-05
GZMB	-1.9845	-3.95725	5e-05
OLFML3	-1.9919	-3.9776	0.00315
AC013271.3,GPAA1P1	-1.99673	-3.99094	0.00055
DBH-AS1	-2.00054	-4.0015	0.00235
DDX11L2	-2.00678	-4.01884	5e-05
RP11-203E8.1	-2.01321	-4.03679	5e-05
BTBD16	-2.01546	-4.04309	0.0002
DCT	-2.0177	-4.04938	5e-05
RP13-895J2.2,RP13-895J2.3	-2.03734	-4.10488	0.00145
GHR	-2.06373	-4.18066	0.00015
AC108938.5,LIMS3L	-2.06628	-4.18805	5e-05
MYH14	-2.06884	-4.19549	5e-05
ATP1B4	-2.06981	-4.19831	5e-05
B3GNT7	-2.07092	-4.20155	5e-05
FAM133A	-2.07452	-4.21204	0.00035
RP5-1120P11.1	-2.10615	-4.30541	5e-05
HBM,HBZ	-2.10893	-4.31371	0.0004
NTM	-2.11135	-4.32095	0.0001
ABCA13	-2.1147	-4.331	5e-05
OR7D4	-2.14023	-4.40832	5e-05
ETV3L	-2.14533	-4.42393	5e-05
LAMA4	-2.16139	-4.47346	0.0003
TMCO4	-2.16477	-4.48395	5e-05
SLC2A10	-2.16731	-4.49185	5e-05
ITIH3	-2.16773	-4.49316	0.0002
OR7E18P	-2.18137	-4.53584	5e-05
CLEC10A	-2.18674	-4.55276	5e-05
FLT1	-2.20552	-4.61241	5e-05
DLK1	-2.20948	-4.62509	5e-05
TRG-AS1	-2.21405	-4.63976	5e-05
ABCC2	-2.21815	-4.65296	5e-05
PRKCZ	-2.22678	-4.68088	5e-05
AC139099.5	-2.22822	-4.68556	0.0001
CILP	-2.23074	-4.69375	5e-05
CACNA1E	-2.24104	-4.72738	5e-05
NRCAM	-2.24216	-4.73105	0.0004
PLOD2	-2.28246	-4.86507	0.0002
MMRN1	-2.318	-4.9864	5e-05
GJA4	-2.32147	-4.99841	0.0008
TRIM15	-2.33507	-5.04575	5e-05
C1orf94	-2.34158	-5.06857	0.0001
CPXM1	-2.34445	-5.07867	5e-05
EBF1	-2.34763	-5.08987	0.0006
SNCA	-2.3561	-5.11984	5e-05
C12orf75	-2.36531	-5.15263	0.0014
AAR2	-2.36658	-5.15717	5e-05
ADAMTS10	-2.37617	-5.19157	0.0005
PLS3	-2.37741	-5.19603	0.0024
LCNL1,PTGDS	-2.38707	-5.23094	0.00105
ADAM18	-2.39134	-5.24644	0.00385
FHDC1	-2.39525	-5.26068	5e-05
SORL1	-2.39561	-5.262	0.0001
RGS4	-2.4088	-5.31032	5e-05
SBSN	-2.41692	-5.3403	0.00015
CES1P1	-2.41827	-5.3453	5e-05
HBA1	-2.42962	-5.38752	5e-05
ZFP42	-2.43753	-5.41713	5e-05
LINGO1	-2.44474	-5.44428	5e-05
ATP1A2	-2.45065	-5.46662	5e-05
ZP1	-2.45139	-5.46943	0.001
PPFIA4	-2.46773	-5.53173	0.0014
CES1	-2.4744	-5.55736	5e-05
MYCT1	-2.47685	-5.56681	0.0035
FST	-2.48902	-5.61396	0.0001
HEMGN	-2.49764	-5.64761	5e-05
CD226	-2.50689	-5.68393	5e-05
RGS2	-2.51088	-5.69968	5e-05
FRY	-2.51474	-5.71495	5e-05
APOD	-2.53983	-5.8152	5e-05
FAM153B	-2.58	-5.9794	5e-05
KLK11	-2.58289	-5.99139	0.00025
MEPE	-2.60332	-6.07683	5e-05
PDLIM3	-2.61592	-6.13014	0.0015
SLC2A9	-2.66033	-6.32178	0.00015
CT47B1	-2.66151	-6.32695	5e-05
GRIK3	-2.71731	-6.57645	5e-05
IL13RA2	-2.83325	-7.12678	5e-05
TRIM10	-2.84722	-7.19612	5e-05
GJA5	-2.86598	-7.29031	0.0003
CA9	-2.88014	-7.36222	5e-05
RP11-395L14.18	-2.90178	-7.47348	5e-05
RP11-566K19.12	-2.91658	-7.55054	0.00025
LINC00261	-2.92463	-7.59279	0.00045
CPSF1P1,RP1-90G24.10	-2.9328	-7.63591	5e-05
ATP6V0A4	-2.9475	-7.71411	5e-05
WISP2	-3.00001	-8.00006	0.004
SCART1	-3.03582	-8.20111	5e-05
FGF23	-3.04773	-8.2691	5e-05
CRYAB	-3.0483	-8.27237	5e-05
CDH18	-3.06572	-8.37286	5e-05
ZBTB7C	-3.08246	-8.47058	5e-05
ATP2B2	-3.09376	-8.53718	5e-05
NAP1L3	-3.14448	-8.84266	5e-05
JAM3	-3.179	-9.05679	0.00105
LPAR3	-3.18827	-9.11517	0.0031
HBA2	-3.27514	-9.68089	0.00125
TUSC5	-3.31687	-9.965	5e-05
XCL1	-3.34329	-10.1492	0.0004
THEG	-3.36176	-10.2799	5e-05
ITGA6	-3.39555	-10.5236	5e-05
ANKUB1,PFN2	-3.42566	-10.7455	5e-05
GOLGA6L22	-3.47512	-11.1203	0.0002
GOLGA6L6	-3.54089	-11.639	0.00215
RP11-216M21.1	-3.57797	-11.942	5e-05
SNCB	-3.77604	-13.6994	5e-05
CYP4F11	-3.85498	-14.4699	0.00075
THBS4	-3.98272	-15.8095	0.00035
APOA4	-4.02572	-16.2878	5e-05
SBK1	-4.35824	-20.5098	0.00125
AC093642.1	-4.44066	-21.7156	5e-05
IL19	-4.52832	-23.076	5e-05
CYP4F2	-4.81728	-28.1933	5e-05
TEX101	-5.32227	-40.0095	0.00275
AC010970.2	-6.28871	-78.179	5e-05

## Sheet: Antiviral genes
	List of Antiviral genes Upregulated (>log FC 1.5, p value <0.05) due to DENV infection at Day 6 (GO BP; GeneCodis).
Description	annotation_id	genes_found	input_size	term_genes	genes_universe	relative_enrichment	pval	pval_adj	Genes
defense response to virus	GO:0051607	18	132	202	61686	41.6422	4.28e-24	3.92e-21	ISG20,IFIT1,OAS2,IFIT3,DDX58,DDX60,PMAIP1,IFIH1,IL6,RSAD2,IFNL2,GBP1,IFNL3,ISG15,IFIT2,DHX58,IFNL1,ZC3HAV1
response to virus	GO:0009615	15	132	118	61686	59.4049	1.19e-22	5.46e-20	CCL4,CCL5,ISG20,IFIT1,TNF,OAS2,IFIT3,DDX58,DDX60,IFIH1,RSAD2,ISG15,IFIT2,DHX58,ZC3HAV1
