# Supplementary material for: Replication of Dengue Virus in K562-Megakaryocytes Induces Suppression in the Accumulation of Reactive Oxygen Species
Source: Front Microbiol. 2022 Jan 11;12:784070. doi: 10.3389/fmicb.2021.784070 (PMC8787197; doi:10.3389/fmicb.2021.784070)
Supplement: Supplementary Table 3 — Mean fluorescence intensity values of surface marker expression (CD41/61 and CD61) in K562 cells with or without DENV infection. [file Data_Sheet_1.xlsx]

## Sheet: Sheet1
	Mean fluorescence intensity (MFI) of surface marker expression in K562 cells (three independent experiments)
(Figure 6B)	Expression of CD61-PE surface marker
	# of Experiments	DAY 3			DAY 6
		PMA	PMA + DV (MOI1)	PMA + DV (MOI5)	PMA	PMA + DV (MOI1)	PMA + DV (MOI5)
	1	5961.5	5176	4323	10581	8047.5	7066.5
	2	6865	7094.67	6406.67	8268.33	7009.67	6692.67
	3	6441.5	5656	6048.75	11061	8527.5	7546.5
(Figure 6C)	Expression of CD41/61-APC surface marker
	# of Experiments	DAY 3			DAY 6
		PMA	PMA + DV (MOI1)	PMA + DV (MOI5)	PMA	PMA + DV (MOI1)	PMA + DV (MOI5)
	1	3748	2605.5	1885.5	7439	4308	3671.5
	2	3860	2607	2244	9058.67	3975.33	3776.33
	3	4200	3057.5	2337.5	7891	4760	4123.5
